# Supplementary material for: Estimating Geographical Variation in the Risk of Zoonotic Plasmodium knowlesi Infection in Countries Eliminating Malaria
Source: PLoS Negl Trop Dis. 2016 Aug 5;10(8):e0004915. doi: 10.1371/journal.pntd.0004915 (PMC4975412; doi:10.1371/journal.pntd.0004915)
Supplement: S2 File — (XLSX) [file pntd.0004915.s002.xlsx]

## Sheet: Pk occurrence
ID	Presence	Unconfirmed [1]	Training data	No. gen. tested	Calc. for no. gen. tested	Community tested	Host	samples collected to look for Pk [1] or opportunistic [2] or previously confirmed Pk [3]	Year	Country	Country_id	Site_name	Subnational_area	Geometry_type	Latitude	Longitude	Admin_level	Gaul_code	Polygon_code	Centroid Latitude	Centroid Longitude	EndNote ID	Primary source	Secondary source
1	0	1	0	207	divided pool	patients	human	1	2008	Cambodia	KHM	Soun Kouma Health Centre, Pailin Province	Pailin Province	point	12.8568	102.573						175	Khim N, Siv S, Kim S, Mueller T, Fleischmann E, et al. (2011) Plasmodium knowlesi infection in humans, Cambodia, 2007-2010. Emerging Infectious Diseases 17: 1900-1902.	Mueller TC, Siv S, Khim N, Kim S, Fleischmann E, et al. (2014) Acute undifferentiated febrile illness in rural cambodia: a 3-year prospective observational study. PloS ONE 9: e95868.
2	0	1	0	207	divided pool	patients	human	1	2009	Cambodia	KHM	Soun Kouma Health Centre, Pailin Province	Pailin Province	point	12.8568	102.573						175	Khim N, Siv S, Kim S, Mueller T, Fleischmann E, et al. (2011) Plasmodium knowlesi infection in humans, Cambodia, 2007-2010. Emerging Infectious Diseases 17: 1900-1902.	Mueller TC, Siv S, Khim N, Kim S, Fleischmann E, et al. (2014) Acute undifferentiated febrile illness in rural cambodia: a 3-year prospective observational study. PloS ONE 9: e95868.
3	0	1	0	207	divided pool	patients	human	1	2010	Cambodia	KHM	Soun Kouma Health Centre, Pailin Province	Pailin Province	point	12.8568	102.573						175	Khim N, Siv S, Kim S, Mueller T, Fleischmann E, et al. (2011) Plasmodium knowlesi infection in humans, Cambodia, 2007-2010. Emerging Infectious Diseases 17: 1900-1902.	Mueller TC, Siv S, Khim N, Kim S, Fleischmann E, et al. (2014) Acute undifferentiated febrile illness in rural cambodia: a 3-year prospective observational study. PloS ONE 9: e95868.
4	0	1	0	68	divided pool	patients	human	1	2008	Cambodia	KHM	Snoul Health Centre, Kratié Province	Kratie Province	point	12.0713	106.423						175	Khim N, Siv S, Kim S, Mueller T, Fleischmann E, et al. (2011) Plasmodium knowlesi infection in humans, Cambodia, 2007-2010. Emerging Infectious Diseases 17: 1900-1902.	Mueller TC, Siv S, Khim N, Kim S, Fleischmann E, et al. (2014) Acute undifferentiated febrile illness in rural cambodia: a 3-year prospective observational study. PloS ONE 9: e95868.
5	0	1	0	68	divided pool	patients	human	1	2009	Cambodia	KHM	Snoul Health Centre, Kratié Province	Kratie Province	point	12.0713	106.423						175	Khim N, Siv S, Kim S, Mueller T, Fleischmann E, et al. (2011) Plasmodium knowlesi infection in humans, Cambodia, 2007-2010. Emerging Infectious Diseases 17: 1900-1902.	Mueller TC, Siv S, Khim N, Kim S, Fleischmann E, et al. (2014) Acute undifferentiated febrile illness in rural cambodia: a 3-year prospective observational study. PloS ONE 9: e95868.
6	0	1	0	68	divided pool	patients	human	1	2010	Cambodia	KHM	Snoul Health Centre, Kratié Province	Kratie Province	point	12.0713	106.423						175	Khim N, Siv S, Kim S, Mueller T, Fleischmann E, et al. (2011) Plasmodium knowlesi infection in humans, Cambodia, 2007-2010. Emerging Infectious Diseases 17: 1900-1902.	Mueller TC, Siv S, Khim N, Kim S, Fleischmann E, et al. (2014) Acute undifferentiated febrile illness in rural cambodia: a 3-year prospective observational study. PloS ONE 9: e95868.
33	0	1	0	171	actual	suspected malaria cases	human	1	2010	Thailand	THA	Ranong Province	Ranong Province	polygon			Admin1	2900		9.96786	98.7005	178	Sermwittayawong N, Singh B, Nishibuchi M, Sawangjaroen N, Vuddhakul V (2012) Human Plasmodium knowlesi infection in Ranong province, southwestern border of Thailand. Malaria Journal 11: 36.
43	0	1	0	41	actual	monkeys	monkey	1	2008	Malaysia	MYS	Selangor State	Selangor State	polygon			Admin1	1903		3.27258	101.5	132	Vythilingam I, Noorazian YM, Huat TC, Jiram AI, Yusri YM, et al. (2008) Plasmodium knowlesi in humans, macaques and mosquitoes in peninsular Malaysia. Parasit Vectors 1: 26.
46	0	1	0	0	actual	mosquitoes with sporozoites	mosquitoes with sporozoites	1	2007	Malaysia	MYS	Sungai Ular orchard	Pahang State	point	4.25194	102.069						132	Vythilingam I, Noorazian YM, Huat TC, Jiram AI, Yusri YM, et al. (2008) Plasmodium knowlesi in humans, macaques and mosquitoes in peninsular Malaysia. Parasit Vectors 1: 26.
51	0	1	0	4	actual	confirmed malariae by microscopy cases	human	1	2008	Malaysia	MYS	Negeri Sembilan State	Negeri Sembilan State	polygon			Admin1	1896		2.77725	102.208	132	Vythilingam I, Noorazian YM, Huat TC, Jiram AI, Yusri YM, et al. (2008) Plasmodium knowlesi in humans, macaques and mosquitoes in peninsular Malaysia. Parasit Vectors 1: 26.
82	0	1	0	72	actual	confirmed malaria cases	human	1	2006	Malaysia	MYS	Bau District	Sarawak State	polygon			Admin2	37427		1.36551	110.131	126	Cox-Singh J, Davis TM, Lee KS, Shamsul SS, Matusop A, et al. (2008) Plasmodium knowlesi malaria in humans is widely distributed and potentially life threatening. Clin Infect Dis 46: 165-171.
107	0	1	0	3	divided pool	confirmed malaria cases	human	1	2005	Malaysia	MYS	Kudat District (mainland only)	Sabah State	polygon			para_ras2		7	6.81384	116.744	126	Cox-Singh J, Davis TM, Lee KS, Shamsul SS, Matusop A, et al. (2008) Plasmodium knowlesi malaria in humans is widely distributed and potentially life threatening. Clin Infect Dis 46: 165-171.
130	1	1	0	31	actual	monkeys	monkey	1	2006	Indonesia	IDN	North Sulawesi Province	North Sulawesi Province	polygon			Admin1	1013666		1.2909	124.545	785	Jones-Engel L, Engel GA, Schillaci MA, Pacheco M, Escalante A (2007) Malarial monkeys: reservoir for zoonotic infection? American Journal of Primatology 69: 40-41.
131	0	1	0	6	actual	monkeys	monkey	1	2006	Thailand	THA	Khon Tee Island	Ranong Province	point	9.94755	98.5897						386	Seethamchai S, Putaporntip C, Malaivijitnond S, Cui LW, Jongwutiwes S (2008) Malaria and Hepatocystis species in wild macaques, Southern Thailand. American Journal of Tropical Medicine and Hygiene 78: 646-653.
132	0	1	0	15	actual	monkeys	monkey	1	2006	Thailand	THA	Mangrove Forest Research Center	Ranong Province	point	9.87722	98.6027						386	Seethamchai S, Putaporntip C, Malaivijitnond S, Cui LW, Jongwutiwes S (2008) Malaria and Hepatocystis species in wild macaques, Southern Thailand. American Journal of Tropical Medicine and Hygiene 78: 646-653.
133	0	1	0	78	actual	monkeys	monkey	1	2006	Thailand	THA	Wat Khao Takieb	Prachuab Khirikhan Province	point	12.5157	99.9821						386	Seethamchai S, Putaporntip C, Malaivijitnond S, Cui LW, Jongwutiwes S (2008) Malaria and Hepatocystis species in wild macaques, Southern Thailand. American Journal of Tropical Medicine and Hygiene 78: 646-653.
134	0	1	0	43	divided pool	monkeys	monkey	1	2009	Thailand	THA	forest site, Kabang District	Yala Province	point	6.32931	100.961						154	Putaporntip C, Jongwutiwes S, Thongaree S, Seethamchai S, Grynberg P, et al. (2010) Ecology of malaria parasites infecting Southeast Asian macaques: evidence from cytochrome b sequences. Mol Ecol 19: 3466-3476.
135	0	1	0	43	divided pool	monkeys	monkey	1	2009	Thailand	THA	forest site, Yaha District	Yala Province	point	6.49928	101.065						154	Putaporntip C, Jongwutiwes S, Thongaree S, Seethamchai S, Grynberg P, et al. (2010) Ecology of malaria parasites infecting Southeast Asian macaques: evidence from cytochrome b sequences. Mol Ecol 19: 3466-3476.
136	0	1	0	43	divided pool	monkeys	monkey	1	2009	Thailand	THA	forest site, Bacho District	Narathiwat Province	point	6.60721	101.613						154	Putaporntip C, Jongwutiwes S, Thongaree S, Seethamchai S, Grynberg P, et al. (2010) Ecology of malaria parasites infecting Southeast Asian macaques: evidence from cytochrome b sequences. Mol Ecol 19: 3466-3476.
138	0	1	0	43	divided pool	monkeys	monkey	1	2009	Thailand	THA	forest site, Cho-airang District	Narathiwat Province	point	6.24959	101.877						154	Putaporntip C, Jongwutiwes S, Thongaree S, Seethamchai S, Grynberg P, et al. (2010) Ecology of malaria parasites infecting Southeast Asian macaques: evidence from cytochrome b sequences. Mol Ecol 19: 3466-3476.
139	0	1	0	43	divided pool	monkeys	monkey	1	2009	Thailand	THA	forest site, Ra-ngae District	Narathiwat Province	point	6.32888	101.639						154	Putaporntip C, Jongwutiwes S, Thongaree S, Seethamchai S, Grynberg P, et al. (2010) Ecology of malaria parasites infecting Southeast Asian macaques: evidence from cytochrome b sequences. Mol Ecol 19: 3466-3476.
144	0	1	0	43	divided pool	monkeys	monkey	1	2009	Thailand	THA	forest site, Si Sakhon District	Narathiwat Province	point	6.15004	101.49						154	Putaporntip C, Jongwutiwes S, Thongaree S, Seethamchai S, Grynberg P, et al. (2010) Ecology of malaria parasites infecting Southeast Asian macaques: evidence from cytochrome b sequences. Mol Ecol 19: 3466-3476.
145	0	1	0	43	divided pool	monkeys	monkey	1	2009	Thailand	THA	forest site, Yi-ngo District	Narathiwat Province	point	6.38136	101.706						154	Putaporntip C, Jongwutiwes S, Thongaree S, Seethamchai S, Grynberg P, et al. (2010) Ecology of malaria parasites infecting Southeast Asian macaques: evidence from cytochrome b sequences. Mol Ecol 19: 3466-3476.
146	0	1	0	43	divided pool	monkeys	monkey	1	2009	Thailand	THA	forest site, Kong Ra District	Pattalung Province	point	7.41324	99.9243						154	Putaporntip C, Jongwutiwes S, Thongaree S, Seethamchai S, Grynberg P, et al. (2010) Ecology of malaria parasites infecting Southeast Asian macaques: evidence from cytochrome b sequences. Mol Ecol 19: 3466-3476.
147	0	1	0	43	divided pool	monkeys	monkey	1	2009	Thailand	THA	forest site, Tamod District	Pattalung Province	point	7.29594	100.008						154	Putaporntip C, Jongwutiwes S, Thongaree S, Seethamchai S, Grynberg P, et al. (2010) Ecology of malaria parasites infecting Southeast Asian macaques: evidence from cytochrome b sequences. Mol Ecol 19: 3466-3476.
148	0	1	0	43	divided pool	monkeys	monkey	1	2009	Thailand	THA	forest site, Mayo District	Pattani Province	point	6.69917	101.376						154	Putaporntip C, Jongwutiwes S, Thongaree S, Seethamchai S, Grynberg P, et al. (2010) Ecology of malaria parasites infecting Southeast Asian macaques: evidence from cytochrome b sequences. Mol Ecol 19: 3466-3476.
149	0	1	0	43	divided pool	monkeys	monkey	1	2009	Thailand	THA	forest site, Su-ngai Kolok District	Narathiwat Province	point	6.05126	101.97						154	Putaporntip C, Jongwutiwes S, Thongaree S, Seethamchai S, Grynberg P, et al. (2010) Ecology of malaria parasites infecting Southeast Asian macaques: evidence from cytochrome b sequences. Mol Ecol 19: 3466-3476.
155	0	1	0	21	actual	monkeys	monkey	1	2006	Thailand	THA	Ranong Province	Ranong Province	polygon			Admin1	2900		9.96786	98.7005	787	Seethamchai S, Jongwutiwes S, Malaivijitnond S, Cui L, Putaporntip C (2007) Morphologic and molecular analysis of malaria and malaria-like parasites in wild-macaques, Southern Thailand. The American Journal of Tropical Medicine and Hygiene 77: 156-157.
166	0	1	0	0	actual	mosquitoes with sporozoites or oocysts	mosquito	1	2005	Malaysia	MYS	Lubok Loh Yong	Sarawak State	point	1.97517	112.857						127	Tan CH, Vythilingam I, Matusop A, Chan ST, Singh B (2008) Bionomics of Anopheles latens in Kapit, Sarawak, Malaysian Borneo in relation to the transmission of zoonotic simian malaria parasite Plasmodium knowlesi. Malar J 7: 52.	Vythilingam I (2014) personal communication
176	0	1	0	0	actual	mosquitoes with sporozoites or oocysts	mosquito	1	2008	Malaysia	MYS	Sungai Ular village	Pahang State	point	4.21869	101.883						1319	Jiram AI, Vythilingam I, NoorAzian YM, Yusof YM, Azahari AH, et al. (2012) Entomologic investigation of Plasmodium knowlesi vectors in Kuala Lipis, Pahang, Malaysia. Malaria Journal 11.
240	0	1	0	4	actual	monkeys	monkey	1	2013	Malaysia	MYS	Samarahan Division	Sarawak State	polygon			para_ras1		32	1.23194	110.715		Singh B (2014) personal communication
246	0	1	0	2	actual	confirmed malaria cases	human	1	2013	Malaysia	MYS	Kedah State	Kedah State	polygon			Admin1	1892		5.92315	100.66	1086	Yusof R, Lau YL, Mahmud R, Fong MY, Jelip J, et al. (2014) High proportion of knowlesi malaria in recent malaria cases in Malaysia. Malaria Journal 13: 168.
287	1	1	0	35	divided pool	confirmed malaria cases in non-Pk study	human	2	2004	India	IND	Port Blair	Andaman & Nicobar	point	11.6338	92.7281						901	Tyagi RK, Das MK, Singh SS, Sharma YD (2013) Discordance in drug resistance-associated mutation patterns in marker genes of Plasmodium falciparum and Plasmodium knowlesi during coinfections. Journal of Antimicrobial Chemotherapy 68: 1081-1088.
288	1	1	0	30	divided pool	confirmed malaria cases in non-Pk study	human	2	2004	India	IND	Car Nicobar	Andaman & Nicobar	polygon			para_ras1		30	9.17554	92.7759	901	Tyagi RK, Das MK, Singh SS, Sharma YD (2013) Discordance in drug resistance-associated mutation patterns in marker genes of Plasmodium falciparum and Plasmodium knowlesi during coinfections. Journal of Antimicrobial Chemotherapy 68: 1081-1088.
289	1	1	0	35	divided pool	confirmed malaria cases in non-Pk study	human	2	2005	India	IND	Port Blair	Andaman & Nicobar	point	11.6338	92.7281						901	Tyagi RK, Das MK, Singh SS, Sharma YD (2013) Discordance in drug resistance-associated mutation patterns in marker genes of Plasmodium falciparum and Plasmodium knowlesi during coinfections. Journal of Antimicrobial Chemotherapy 68: 1081-1088.
290	1	1	0	30	divided pool	confirmed malaria cases in non-Pk study	human	2	2006	India	IND	Car Nicobar	Andaman & Nicobar	polygon			para_ras1		30	9.17554	92.7759	901	Tyagi RK, Das MK, Singh SS, Sharma YD (2013) Discordance in drug resistance-associated mutation patterns in marker genes of Plasmodium falciparum and Plasmodium knowlesi during coinfections. Journal of Antimicrobial Chemotherapy 68: 1081-1088.
291	1	1	0	35	divided pool	confirmed malaria cases in non-Pk study	human	2	2007	India	IND	Port Blair	Andaman & Nicobar	point	11.6338	92.7281						901	Tyagi RK, Das MK, Singh SS, Sharma YD (2013) Discordance in drug resistance-associated mutation patterns in marker genes of Plasmodium falciparum and Plasmodium knowlesi during coinfections. Journal of Antimicrobial Chemotherapy 68: 1081-1088.
292	1	1	0	30	divided pool	confirmed malaria cases in non-Pk study	human	2	2008	India	IND	Car Nicobar	Andaman & Nicobar	polygon			para_ras1		30	9.17554	92.7759	901	Tyagi RK, Das MK, Singh SS, Sharma YD (2013) Discordance in drug resistance-associated mutation patterns in marker genes of Plasmodium falciparum and Plasmodium knowlesi during coinfections. Journal of Antimicrobial Chemotherapy 68: 1081-1088.
293	1	1	0	30	divided pool	confirmed malaria cases in non-Pk study	human	2	2009	India	IND	Car Nicobar	Andaman & Nicobar	polygon			para_ras1		30	9.17554	92.7759	901	Tyagi RK, Das MK, Singh SS, Sharma YD (2013) Discordance in drug resistance-associated mutation patterns in marker genes of Plasmodium falciparum and Plasmodium knowlesi during coinfections. Journal of Antimicrobial Chemotherapy 68: 1081-1088.
294	1	1	0	23	actual	confirmed malaria cases in non-Pk study	human	2	2009	India	IND	Teressa	Andaman & Nicobar	point	8.29104	93.1073						901	Tyagi RK, Das MK, Singh SS, Sharma YD (2013) Discordance in drug resistance-associated mutation patterns in marker genes of Plasmodium falciparum and Plasmodium knowlesi during coinfections. Journal of Antimicrobial Chemotherapy 68: 1081-1088.
295	1	1	0	76	actual	confirmed malaria cases in non-Pk study	human	2	2010	India	IND	Campbell Bay	Andaman & Nicobar	point	7.01842	93.9218						901	Tyagi RK, Das MK, Singh SS, Sharma YD (2013) Discordance in drug resistance-associated mutation patterns in marker genes of Plasmodium falciparum and Plasmodium knowlesi during coinfections. Journal of Antimicrobial Chemotherapy 68: 1081-1088.
296	0	1	0	16	actual	confirmed malaria cases in non-Pk study	human	2	2011	India	IND	Nancoury	Andaman & Nicobar	point	7.98895	93.5518						901	Tyagi RK, Das MK, Singh SS, Sharma YD (2013) Discordance in drug resistance-associated mutation patterns in marker genes of Plasmodium falciparum and Plasmodium knowlesi during coinfections. Journal of Antimicrobial Chemotherapy 68: 1081-1088.
325	0	1	0	22	divided pool	confirmed Pv by dHPLC cases	human	1	2001	Cambodia	KHM	Laing Av	Rattanakiri	point	14.0538	106.985						934	Steenkeste N, Rogers WO, Okell L, Jeanne I, Incardona S, et al. (2010) Sub-microscopic malaria cases and mixed malaria infection in a remote area of high malaria endemicity in Rattanakiri province, Cambodia: implication for malaria elimination. Malar J 9: 108.
326	0	1	0	22	divided pool	confirmed Pv by dHPLC cases	human	1	2001	Cambodia	KHM	Pahoy	Rattanakiri	point	14.051	106.962						934	Steenkeste N, Rogers WO, Okell L, Jeanne I, Incardona S, et al. (2010) Sub-microscopic malaria cases and mixed malaria infection in a remote area of high malaria endemicity in Rattanakiri province, Cambodia: implication for malaria elimination. Malar J 9: 108.	Steenkeste N, Incardona S, Chy S, Duval L, Ekala MT, et al. (2009) Towards high-throughput molecular detection of Plasmodium: new approaches and molecular markers. Malar J 8: 86.
327	0	1	0	22	divided pool	confirmed Pv by dHPLC cases	human	1	2001	Cambodia	KHM	Roy	Rattanakiri	point	13.8259	107.238						934	Steenkeste N, Rogers WO, Okell L, Jeanne I, Incardona S, et al. (2010) Sub-microscopic malaria cases and mixed malaria infection in a remote area of high malaria endemicity in Rattanakiri province, Cambodia: implication for malaria elimination. Malar J 9: 108.
328	0	1	0	22	divided pool	confirmed Pv by dHPLC cases	human	1	2001	Cambodia	KHM	Touch	Rattanakiri	point	13.7265	107.268						934	Steenkeste N, Rogers WO, Okell L, Jeanne I, Incardona S, et al. (2010) Sub-microscopic malaria cases and mixed malaria infection in a remote area of high malaria endemicity in Rattanakiri province, Cambodia: implication for malaria elimination. Malar J 9: 108.
329	0	1	0	22	divided pool	confirmed Pv by dHPLC cases	human	1	2001	Cambodia	KHM	Chet	Rattanakiri	point	13.6731	107.251						934	Steenkeste N, Rogers WO, Okell L, Jeanne I, Incardona S, et al. (2010) Sub-microscopic malaria cases and mixed malaria infection in a remote area of high malaria endemicity in Rattanakiri province, Cambodia: implication for malaria elimination. Malar J 9: 108.
330	0	1	0	22	divided pool	confirmed Pv by dHPLC cases	human	1	2001	Cambodia	KHM	Paor	Rattanakiri	point	13.6321	107.142						934	Steenkeste N, Rogers WO, Okell L, Jeanne I, Incardona S, et al. (2010) Sub-microscopic malaria cases and mixed malaria infection in a remote area of high malaria endemicity in Rattanakiri province, Cambodia: implication for malaria elimination. Malar J 9: 108.
331	0	1	0	22	divided pool	confirmed Pv by dHPLC cases	human	1	2001	Cambodia	KHM	Tung	Rattanakiri	point	13.6414	107.303						934	Steenkeste N, Rogers WO, Okell L, Jeanne I, Incardona S, et al. (2010) Sub-microscopic malaria cases and mixed malaria infection in a remote area of high malaria endemicity in Rattanakiri province, Cambodia: implication for malaria elimination. Malar J 9: 108.
332	0	1	0	22	divided pool	confirmed Pv by dHPLC cases	human	1	2001	Cambodia	KHM	Yasom	Rattanakiri	point	13.6161	107.296						934	Steenkeste N, Rogers WO, Okell L, Jeanne I, Incardona S, et al. (2010) Sub-microscopic malaria cases and mixed malaria infection in a remote area of high malaria endemicity in Rattanakiri province, Cambodia: implication for malaria elimination. Malar J 9: 108.
335	0	1	0	102	actual	cross section	human	1	2001	Cambodia	KHM	Ping	Rattanakiri	point	13.825	107.095						138	Steenkeste N, Incardona S, Chy S, Duval L, Ekala MT, et al. (2009) Towards high-throughput molecular detection of Plasmodium: new approaches and molecular markers. Malar J 8: 86.
336	0	1	0	134	actual	cross section	human	1	2001	Cambodia	KHM	Pahoy	Rattanakiri	point	14.051	106.962						138	Steenkeste N, Incardona S, Chy S, Duval L, Ekala MT, et al. (2009) Towards high-throughput molecular detection of Plasmodium: new approaches and molecular markers. Malar J 8: 86.
337	0	1	0	101	actual	cross section	human	1	2001	Cambodia	KHM	Smach	Rattanakiri	point	13.581	107.182						138	Steenkeste N, Incardona S, Chy S, Duval L, Ekala MT, et al. (2009) Towards high-throughput molecular detection of Plasmodium: new approaches and molecular markers. Malar J 8: 86.
343	0	1	0	382	divided pool	mosquitoes	mosquito	1	2010	Vietnam	VNM	Bu Gia Map	Binh Phuoc Province	point	11.75	106.717						1081	Chung Thuy N, Dubois G, Sinou V, Parzy D, Le HQ, et al. (2014) Diversity of Anopheles mosquitoes in Binh Phuoc and Dak Nong Provinces of Vietnam and their relation to disease. Parasites and Vectors 7: 316.
344	0	1	0	382	divided pool	mosquitoes	mosquito	1	2010	Vietnam	VNM	Dak Ngo	Dak Nong Province	point	11.9833	107.7						1081	Chung Thuy N, Dubois G, Sinou V, Parzy D, Le HQ, et al. (2014) Diversity of Anopheles mosquitoes in Binh Phuoc and Dak Nong Provinces of Vietnam and their relation to disease. Parasites and Vectors 7: 316.
348	0	1	0	53	actual	confirmed malaria cases in non-Pk study	human	2	2012	Myanmar	MMR	Bagu		polygon			Admin2	1011884		18.25	96.25		Manske M, Amato R, Kwiatkowski D (2015) personal communication
350	0	1	0	44	actual	confirmed malaria cases in non-Pk study	human	2	2007	Myanmar	MMR	Kawthaung		polygon			Admin2	1012048		11.0497	98.8474		Manske M, Amato R, Kwiatkowski D (2015) personal communication
356	0	1	0	2	actual	confirmed malaria cases in non-Pk study	human	2	2006	Thailand	THA	Mae_Sot	Tak Province	polygon			Admin2	27105		16.7215	98.7107		Manske M, Amato R, Kwiatkowski D (2015) personal communication
357	0	1	0	1	actual	confirmed malaria cases in non-Pk study	human	2	2007	Thailand	THA	Mae_Sot	Tak Province	polygon			Admin2	27105		16.7215	98.7107		Manske M, Amato R, Kwiatkowski D (2015) personal communication
358	0	1	0	21	actual	confirmed malaria cases in non-Pk study	human	2	2008	Thailand	THA	Mae_Sot	Tak Province	polygon			Admin2	27105		16.7215	98.7107		Manske M, Amato R, Kwiatkowski D (2015) personal communication
360	0	1	0	1	actual	confirmed malaria cases in non-Pk study	human	2	2007	Cambodia	KHM	Pailin	Pailin	polygon			Admin1	805		12.8667	102.6		Manske M, Amato R, Kwiatkowski D (2015) personal communication
361	0	1	0	38	actual	confirmed malaria cases in non-Pk study	human	2	2008	Cambodia	KHM	Pailin		polygon			Admin1	805		12.8667	102.6		Manske M, Amato R, Kwiatkowski D (2015) personal communication
362	0	1	0	9	actual	confirmed malaria cases in non-Pk study	human	2	2009	Cambodia	KHM	Pailin	Pailin	polygon			Admin1	805		12.8667	102.6		Manske M, Amato R, Kwiatkowski D (2015) personal communication
364	0	1	0	124	actual	confirmed malaria cases in non-Pk study	human	2	2007	Vietnam	VNM	Phuoc Long		polygon			Admin2	1000706		11.8114	106.997		Manske M, Amato R, Kwiatkowski D (2015) personal communication
366	0	1	0	7	actual	confirmed malaria cases in non-Pk study	human	2	2013	Cambodia	KHM	Preah_Vihear	Preah Vihear	polygon			Admin1	807		13.75	105		Manske M, Amato R, Kwiatkowski D (2015) personal communication
368	0	1	0	13	actual	confirmed malaria cases in non-Pk study	human	2	2009	Cambodia	KHM	Pursat	Pursat	polygon			Admin1	809		12.3333	103.667		Manske M, Amato R, Kwiatkowski D (2015) personal communication
369	0	1	0	67	actual	confirmed malaria cases in non-Pk study	human	2	2010	Cambodia	KHM	Pursat		polygon			Admin1	809		12.3333	103.667		Manske M, Amato R, Kwiatkowski D (2015) personal communication
370	0	1	0	126	actual	confirmed malaria cases in non-Pk study	human	2	2011	Cambodia	KHM	Pursat		polygon			Admin1	809		12.3333	103.667		Manske M, Amato R, Kwiatkowski D (2015) personal communication
371	0	1	0	13	actual	confirmed malaria cases in non-Pk study	human	2	2013	Cambodia	KHM	Pursat	Pursat	polygon			Admin1	809		12.3333	103.667		Manske M, Amato R, Kwiatkowski D (2015) personal communication
372	0	1	0	13	actual	confirmed malaria cases in non-Pk study	human	2	2011	Thailand	THA	Ranong	Ranong Province	polygon			Admin1	2900		10.1	98.75		Manske M, Amato R, Kwiatkowski D (2015) personal communication
373	0	1	0	46	actual	confirmed malaria cases in non-Pk study	human	2	2011	Cambodia	KHM	Ratanakiri		polygon			Admin1	810		13.8333	107.117		Manske M, Amato R, Kwiatkowski D (2015) personal communication
375	0	1	0	8	actual	confirmed malaria cases in non-Pk study	human	2	2013	Cambodia	KHM	Ratanakiri	Ratanak Kiri	polygon			Admin1	810		13.8333	107.117		Manske M, Amato R, Kwiatkowski D (2015) personal communication
377	0	1	0	53	actual	confirmed malaria cases in non-Pk study	human	2	2008	Cambodia	KHM	Tasanh		point	12.5972	102.853							Manske M, Amato R, Kwiatkowski D (2015) personal communication
378	0	1	0	43	actual	confirmed malaria cases in non-Pk study	human	2	2007	Laos	LAO	Xepon		polygon			Admin2	18718		16.7611	106.338		Manske M, Amato R, Kwiatkowski D (2015) personal communication
404	0	1	0	371	actual	suspected malaria cases	human	1	2010	Saudi Arabia	SAU	Saudi Arabia	Saudi Arabia	polygon								1287	Bin Dajem SM (2015) Molecular investigation of mixed malaria infections in Southwest Saudi Arabia. Saudi medical journal 36: 248-251.
416	1	1	0	799	actual	index malaria cases and household	human	2	2014	Indonesia	IDN	Aceh Besar District	Nanggroe Aceh Darusalam	polygon			Admin2	1013341		5.3754	95.5177	1335	Coutrier F, Cotter C, Tirta YK, Schwartz A, Zarlinder I, et al. (2015) Serial molecular identification to confirm the presence of Plasmodium knowlesi in Indonesia. American Society of Tropical Medicine and Hygiene, Meeting Abstracts.
8	1	0	0			patients	human	1	2010	Cambodia	KHM	Borhuytbong Village, Pailin Province	Pailin Province	point	12.8512	102.546						175	Khim N, Siv S, Kim S, Mueller T, Fleischmann E, et al. (2011) Plasmodium knowlesi infection in humans, Cambodia, 2007-2010. Emerging Infectious Diseases 17: 1900-1902.	Mueller TC, Siv S, Khim N, Kim S, Fleischmann E, et al. (2014) Acute undifferentiated febrile illness in rural cambodia: a 3-year prospective observational study. PloS ONE 9: e95868.
9	1	0	0			patients	human	1	2010	Cambodia	KHM	Phnomdambung, Pailin Province	Pailin Province	point	12.718	102.704						175	Khim N, Siv S, Kim S, Mueller T, Fleischmann E, et al. (2011) Plasmodium knowlesi infection in humans, Cambodia, 2007-2010. Emerging Infectious Diseases 17: 1900-1902.	Mueller TC, Siv S, Khim N, Kim S, Fleischmann E, et al. (2014) Acute undifferentiated febrile illness in rural cambodia: a 3-year prospective observational study. PloS ONE 9: e95868.
10	1	0	0	36	divided pool	mosquitoes with sporozoites	mosquitoes with sporozoites	1	2010	Vietnam	VNM	forest site, Khanh Phu commune	Khanh Hoa Province	point	12.206	108.936						169	Marchand RP, Culleton R, Maeno Y, Quang NT, Nakazawa S (2011) Co-infections of Plasmodium knowlesi, P. falciparum, and P. vivax among humans and Anopheles dirus mosquitoes, Southern Vietnam. Emerg Infect Dis 17: 1232-1239.
11	1	0	0	36	divided pool	mosquitoes with sporozoites	mosquitoes with sporozoites	1	2010	Vietnam	VNM	forest fringe site, Khanh Phu commune	Khanh Hoa Province	point	12.2086	108.931						169	Marchand RP, Culleton R, Maeno Y, Quang NT, Nakazawa S (2011) Co-infections of Plasmodium knowlesi, P. falciparum, and P. vivax among humans and Anopheles dirus mosquitoes, Southern Vietnam. Emerg Infect Dis 17: 1232-1239.
12	1	0	0	174	actual	suspected malaria cases	human	1	2010	Vietnam	VNM	Khanh Phu commune	Khanh Hoa Province	point	12.233	108.933						169	Marchand RP, Culleton R, Maeno Y, Quang NT, Nakazawa S (2011) Co-infections of Plasmodium knowlesi, P. falciparum, and P. vivax among humans and Anopheles dirus mosquitoes, Southern Vietnam. Emerg Infect Dis 17: 1232-1239.
13	1	0	0	37	actual	cross section	human	1	2010	Vietnam	VNM	Nga Hai/Da Trai villages	Khanh Hoa Province	point	12.2083	108.925						169	Marchand RP, Culleton R, Maeno Y, Quang NT, Nakazawa S (2011) Co-infections of Plasmodium knowlesi, P. falciparum, and P. vivax among humans and Anopheles dirus mosquitoes, Southern Vietnam. Emerg Infect Dis 17: 1232-1239.
14	1	0	0	95	actual	confirmed malariae by PCR cases	human	1	2004	Vietnam	VNM	Ninh Thuan Province	Ninh Thuan Province	polygon	11.7051	108.869	Admin1	1012342		11.7051	108.869	143	Van den Eede P, Van HN, Van Overmeir C, Vythilingam I, Duc TN, et al. (2009) Human Plasmodium knowlesi infections in young children in central Vietnam. Malar J 8: 249.
15	1	0	0	12	actual	previous index cases and family	human	1	2005	Vietnam	VNM	Ninh Thuan Province	Ninh Thuan Province	polygon	11.7051	108.869	Admin1	1012342		11.7051	108.869	143	Van den Eede P, Van HN, Van Overmeir C, Vythilingam I, Duc TN, et al. (2009) Human Plasmodium knowlesi infections in young children in central Vietnam. Malar J 8: 249.
16	1	0	0	210	actual	confirmed malaria cases	human	1	1996	Thailand	THA	Tak Province	Tak Province	polygon	16.7139	98.7953	Admin1	2918		16.7139	98.7953	174	Jongwutiwes S, Buppan P, Kosuvin R, Seethamchai S, Pattanawong U, et al. (2011) Plasmodium knowlesi malaria in humans and macaques, Thailand. Emerg Infect Dis 17: 1799-1806.
17	1	0	0	401	actual	suspected malaria cases	human	1	2009	Thailand	THA	Chantaburi Province	Chantaburi Province	polygon	12.8753	102.132	Admin1	2858		12.8753	102.132	174	Jongwutiwes S, Buppan P, Kosuvin R, Seethamchai S, Pattanawong U, et al. (2011) Plasmodium knowlesi malaria in humans and macaques, Thailand. Emerg Infect Dis 17: 1799-1806.
18	1	0	0	1552	actual	suspected malaria cases	human	1	2009	Thailand	THA	Yala Province	Yala Province	polygon	6.18992	101.23	Admin1	2925		6.18992	101.23	174	Jongwutiwes S, Buppan P, Kosuvin R, Seethamchai S, Pattanawong U, et al. (2011) Plasmodium knowlesi malaria in humans and macaques, Thailand. Emerg Infect Dis 17: 1799-1806.
19	1	0	0	463	actual	suspected malaria cases	human	1	2009	Thailand	THA	Narathiwat Province	Narathiwat Province	polygon	6.17881	101.721	Admin1	2882		6.17881	101.721	174	Jongwutiwes S, Buppan P, Kosuvin R, Seethamchai S, Pattanawong U, et al. (2011) Plasmodium knowlesi malaria in humans and macaques, Thailand. Emerg Infect Dis 17: 1799-1806.
20	1	0	0	1354	actual	suspected malaria cases	human	1	2009	Thailand	THA	Tak Province	Tak Province	polygon	16.7139	98.7953	Admin1	2918		16.7139	98.7953	174	Jongwutiwes S, Buppan P, Kosuvin R, Seethamchai S, Pattanawong U, et al. (2011) Plasmodium knowlesi malaria in humans and macaques, Thailand. Emerg Infect Dis 17: 1799-1806.
21	1	0	0	675	actual	suspected malaria cases	human	1	2007	Thailand	THA	Tak Province	Tak Province	polygon	16.7139	98.7953	Admin1	2918		16.7139	98.7953	135	Putaporntip C, Hongsrimuang T, Seethamchai S, Kobasa T, Limkittikul K, et al. (2009) Differential prevalence of Plasmodium infections and cryptic Plasmodium knowlesi malaria in humans in Thailand. J Infect Dis 199: 1143-1150.
22	1	0	0	261	actual	suspected malaria cases	human	1	2007	Thailand	THA	Chantaburi Province	Chantaburi Province	polygon	12.8753	102.132	Admin1	2858		12.8753	102.132	135	Putaporntip C, Hongsrimuang T, Seethamchai S, Kobasa T, Limkittikul K, et al. (2009) Differential prevalence of Plasmodium infections and cryptic Plasmodium knowlesi malaria in humans in Thailand. J Infect Dis 199: 1143-1150.
23	1	0	0	286	actual	suspected malaria cases	human	1	2007	Thailand	THA	Yala Province	Yala Province	polygon	6.18992	101.23	Admin1	2925		6.18992	101.23	135	Putaporntip C, Hongsrimuang T, Seethamchai S, Kobasa T, Limkittikul K, et al. (2009) Differential prevalence of Plasmodium infections and cryptic Plasmodium knowlesi malaria in humans in Thailand. J Infect Dis 199: 1143-1150.
24	1	0	0	376	actual	suspected malaria cases	human	1	2007	Thailand	THA	Narathiwat Province	Narathiwat Province	polygon	6.17881	101.721	Admin1	2882		6.17881	101.721	135	Putaporntip C, Hongsrimuang T, Seethamchai S, Kobasa T, Limkittikul K, et al. (2009) Differential prevalence of Plasmodium infections and cryptic Plasmodium knowlesi malaria in humans in Thailand. J Infect Dis 199: 1143-1150.
25	1	0	0	276	actual	suspected malaria cases	human	1	2007	Thailand	THA	Prachaub Khirikhan Province	Prachaub Khirikhan Province	polygon	11.9313	99.6368	Admin1	2899		11.9313	99.6368	135	Putaporntip C, Hongsrimuang T, Seethamchai S, Kobasa T, Limkittikul K, et al. (2009) Differential prevalence of Plasmodium infections and cryptic Plasmodium knowlesi malaria in humans in Thailand. J Infect Dis 199: 1143-1150.
26	1	0	0	1	actual	case report	human	2	2000	Thailand	THA	Prachuap Khiri Khan Province	Prachuap Khiri Khan Province	polygon	11.9313	99.6368	Admin1	2899		11.9313	99.6368	398	Jongwutiwes S, Putaporntip C, Iwasaki T, Sata T, Kanbara H (2004) Naturally acquired Plasmodium knowlesi malaria in human, Thailand. Emerg Infect Dis 10: 2211.
27	1	0	0	1	actual	case report traveller	human	2	2010	Thailand	THA	Ko Payam Island	Ranong Province (6.5km off-shore,~~19km2)	point	9.73165	98.4059						163	Berry A, Iriart X, Wilhelm N, Valentin A, Cassaing S, et al. (2011) Imported Plasmodium knowlesi malaria in a French tourist returning from Thailand. Am J Trop Med Hyg 84: 535-538.
28	1	0	0	1	actual	case report traveller	human	2	2010	Indonesia	IDN	unnamed mine, South Kalimantan Province	South Kalimantan Province	point	-3.69273	115.324						406	Figtree M, Lee R, Bain L, Kennedy T, Mackertich S, et al. (2010) Plasmodium knowlesi in human, Indonesian Borneo. Emerging Infectious Diseases 16: 672-674.	Figtree M (2012) personal communication
29	1	0	0	22	actual	confirmed malaria cases	human	1	2009	Indonesia	IDN	South Kalimantan	South Kalimantan	polygon	-3.0006	115.435	Admin1	1013685		-3.0006	115.435	407	Sulistyaningsih E, Fitri LE, Löscher T, Berens-Riha N (2010) Diagnostic difficulties with Plasmodium knowlesi infection in humans. Emerging Infectious Diseases 16: 1033.
30	1	0	1	1	actual	case report	human	2	2007	Singapore	SGP	forest, Lim Chu Kang urban planning area	Singapore (Sembawang-hong Kah)	point	1.41795	103.704						404	Ng OT, Ooi EE, Lee CC, Lee PJ, Ng LC, et al. (2008) Naturally acquired human Plasmodium knowlesi infection, Singapore. Emerg Infect Dis 14: 814.	Jeslyn WP, Huat TC, Vernon L, Irene LM, Sung LK, et al. (2011) Molecular epidemiological investigation of Plasmodium knowlesi in humans and macaques in Singapore. Vector Borne Zoonotic Dis 11: 131-135.
31	1	0	1	1	actual	case report	human	2	2007	Singapore	SGP	forest, Yio Chu Kang	Singapore (Ang M o Kio-cheng San)	point	1.3893	103.823						405	Ong CWM, Lee SY, Koh WH, Ooi EE, Tambyah PA (2009) Case report: Monkey malaria in humans: A diagnostic dilemma with conflicting laboratory data. American Journal of Tropical Medicine and Hygiene 80: 927-928.	Ong C (2012) personal communication
32	1	0	0	248	actual	suspected malaria cases	human	1	2010	Myanmar	MMR	rubber plantation, Kawthoung District	Tanintariyi Division	point	9.99297	98.5515						178	Sermwittayawong N, Singh B, Nishibuchi M, Sawangjaroen N, Vuddhakul V (2012) Human Plasmodium knowlesi infection in Ranong province, southwestern border of Thailand. Malaria Journal 11: 36.	Sermwittayawong N (2012) personal communication
34	1	0	0	146	actual	confirmed malaria cases	human	1	2008	Myanmar	MMR	Kachin and Shan States	Kachin and Shan States (North and East)	polygon	24.0725	97.926	para_ras1		1	24.0725	97.926	411	Jiang N, Chang Q, Sun X, Lu H, Yin J, et al. (2010) Co-infections with Plasmodium knowlesi and other malaria parasites, Myanmar. Emerging Infectious Diseases 16: 1476-1478.
35	1	0	0	1	actual	case report	human	2	1998	Myanmar	MMR	Shan (North) and Shan (East) States	Shan (North) and Shan (East) States	polygon	22.2146	98.468	para_ras2		2	22.2146	98.468	400	Zhu H, Li J, Zheng H (2006) Human natural infection of Plasmodium knowlesi. Chinese Journal of Parasitology and Parasitic Diseases 24: 70.	Zheng H, Zhu H, Ning B, Li X (2006) Molecular identification of naturally acquired Plasmodium knowlesi infection in a human case. Zhongguo ji sheng chong xue yu ji sheng chong bing za zhi= Chinese Journal of Parasitology & Parasitic Diseases 24: 273.
36	1	0	0	1	actual	case series	human	2	2006	Philippines	PHI	Inagawan, Tagbarungis	Palawan Island	point	9.55007	118.65						403	Luchavez J, Espino F, Curameng P, Espina R, Bell D, et al. (2008) Human infections with Plasmodium knowlesi, the Philippines. Emerging Infectious Diseases 14: 811-813.
37	1	0	0	1	actual	case series	human	2	2006	Philippines	PHI	Bacungan	Palawan Island	point	9.92471	118.686						403	Luchavez J, Espino F, Curameng P, Espina R, Bell D, et al. (2008) Human infections with Plasmodium knowlesi, the Philippines. Emerging Infectious Diseases 14: 811-813.
38	1	0	0	2	actual	confirmed malaria cases	human	1	2006	Philippines	PHI	Iraan	Palawan Island	point	10.4351	119.377						403	Luchavez J, Espino F, Curameng P, Espina R, Bell D, et al. (2008) Human infections with Plasmodium knowlesi, the Philippines. Emerging Infectious Diseases 14: 811-813.
39	1	0	0	1	actual	confirmed malaria cases	human	1	2006	Philippines	PHI	Taradungan	Palawan Island	point	10.3736	119.531						403	Luchavez J, Espino F, Curameng P, Espina R, Bell D, et al. (2008) Human infections with Plasmodium knowlesi, the Philippines. Emerging Infectious Diseases 14: 811-813.
40	1	0	0	1	actual	confirmed malaria cases	human	1	2006	Philippines	PHI	San Miguel	Palawan Island	point	10.132	119.218						403	Luchavez J, Espino F, Curameng P, Espina R, Bell D, et al. (2008) Human infections with Plasmodium knowlesi, the Philippines. Emerging Infectious Diseases 14: 811-813.
41	1	0	0	1	actual	case report traveller	human	2	2008	Philippines	PHI	Palawan Island	Palawan Island	polygon	9.97068	118.752	Admin2	24233		9.97068	118.752	784	Ennis JG, Teal AE, Habura A, Madison-Antenucci S, Keithly JS, et al. (2009) Simian malaria in a U.S. traveler - New York, 2008. Morbidity and Mortality Weekly Report 58: 229-232.
42	1	0	1	29	actual	monkeys	monkey	1	2008	Malaysia	MYS	Selangor State	Selangor State	polygon			Admin1	1903		3.27258	101.5	132	Vythilingam I, Noorazian YM, Huat TC, Jiram AI, Yusri YM, et al. (2008) Plasmodium knowlesi in humans, macaques and mosquitoes in peninsular Malaysia. Parasit Vectors 1: 26.
43	0	0	1	41	actual	monkeys	monkey	1	2008	Malaysia	MYS	Selangor State	Selangor State	polygon			Admin1	1903		3.27258	101.5	132	Vythilingam I, Noorazian YM, Huat TC, Jiram AI, Yusri YM, et al. (2008) Plasmodium knowlesi in humans, macaques and mosquitoes in peninsular Malaysia. Parasit Vectors 1: 26.
44	1	0	1	75	actual	monkeys	monkey	1	2008	Malaysia	MYS	Kuala Lipis	Pahang State	polygon			para_ras1		3	4.32481	102.097	132	Vythilingam I, Noorazian YM, Huat TC, Jiram AI, Yusri YM, et al. (2008) Plasmodium knowlesi in humans, macaques and mosquitoes in peninsular Malaysia. Parasit Vectors 1: 26.	Vythilingam I (2014) personal communication
45	1	0	1	2	actual	mosquitoes with sporozoites	mosquitoes with sporozoites	1	2007	Malaysia	MYS	Serunai Mela village	Pahang State	point	4.11667	102.186						132	Vythilingam I, Noorazian YM, Huat TC, Jiram AI, Yusri YM, et al. (2008) Plasmodium knowlesi in humans, macaques and mosquitoes in peninsular Malaysia. Parasit Vectors 1: 26.
46	0	0	1	0	actual	mosquitoes with sporozoites	mosquitoes with sporozoites	1	2007	Malaysia	MYS	Sungai Ular orchard	Pahang State	point	4.25194	102.069						132	Vythilingam I, Noorazian YM, Huat TC, Jiram AI, Yusri YM, et al. (2008) Plasmodium knowlesi in humans, macaques and mosquitoes in peninsular Malaysia. Parasit Vectors 1: 26.
47	1	0	1	7	actual	confirmed malariae by microscopy cases	human	1	2008	Malaysia	MYS	Kedah State	Kedah State	polygon			Admin1	1892		5.92315	100.66	132	Vythilingam I, Noorazian YM, Huat TC, Jiram AI, Yusri YM, et al. (2008) Plasmodium knowlesi in humans, macaques and mosquitoes in peninsular Malaysia. Parasit Vectors 1: 26.
48	1	0	1	8	actual	confirmed malariae by microscopy cases	human	1	2008	Malaysia	MYS	Kelantan State	Kelantan State	polygon			Admin1	1893		5.28089	102.029	132	Vythilingam I, Noorazian YM, Huat TC, Jiram AI, Yusri YM, et al. (2008) Plasmodium knowlesi in humans, macaques and mosquitoes in peninsular Malaysia. Parasit Vectors 1: 26.
49	1	0	1	52	actual	confirmed malariae by microscopy cases	human	1	2008	Malaysia	MYS	Pahang State	Pahang State	polygon			Admin1	1897		3.73185	102.549	132	Vythilingam I, Noorazian YM, Huat TC, Jiram AI, Yusri YM, et al. (2008) Plasmodium knowlesi in humans, macaques and mosquitoes in peninsular Malaysia. Parasit Vectors 1: 26.	Lee C, Adeeba K, Freigang G (2010) Human Plasmodium knowlesi infections in Klang Valley, Peninsula Malaysia: a case series. Med J Malaysia 65: 63.
50	1	0	1	3	actual	confirmed malariae by microscopy cases	human	1	2008	Malaysia	MYS	Malacca State	Malacca State	polygon			Admin1	1895		2.3256	102.306	132	Vythilingam I, Noorazian YM, Huat TC, Jiram AI, Yusri YM, et al. (2008) Plasmodium knowlesi in humans, macaques and mosquitoes in peninsular Malaysia. Parasit Vectors 1: 26.
51	0	0	1	4	actual	confirmed malariae by microscopy cases	human	1	2008	Malaysia	MYS	Negeri Sembilan State	Negeri Sembilan State	polygon			Admin1	1896		2.77725	102.208	132	Vythilingam I, Noorazian YM, Huat TC, Jiram AI, Yusri YM, et al. (2008) Plasmodium knowlesi in humans, macaques and mosquitoes in peninsular Malaysia. Parasit Vectors 1: 26.
52	1	0	1	23	actual	confirmed malariae by microscopy cases	human	1	2008	Malaysia	MYS	Selangor State	Selangor State	polygon			Admin1	1903		3.27258	101.5	132	Vythilingam I, Noorazian YM, Huat TC, Jiram AI, Yusri YM, et al. (2008) Plasmodium knowlesi in humans, macaques and mosquitoes in peninsular Malaysia. Parasit Vectors 1: 26.
53	1	0	1	8	actual	confirmed malariae by microscopy cases	human	1	2008	Malaysia	MYS	Perak State	Perak State	polygon			Admin1	1898		4.77603	101.109	132	Vythilingam I, Noorazian YM, Huat TC, Jiram AI, Yusri YM, et al. (2008) Plasmodium knowlesi in humans, macaques and mosquitoes in peninsular Malaysia. Parasit Vectors 1: 26.
54	1	0	1	6	actual	confirmed malariae by microscopy cases	human	1	2008	Malaysia	MYS	Penang State	Penang State	polygon			Admin1	1900		5.36557	100.401	132	Vythilingam I, Noorazian YM, Huat TC, Jiram AI, Yusri YM, et al. (2008) Plasmodium knowlesi in humans, macaques and mosquitoes in peninsular Malaysia. Parasit Vectors 1: 26.
55	1	0	1	1	actual	case report	human	2	2007	Malaysia	MYS	Tanah Merah District	Kelantan State	polygon			para_ras1		4	5.82149	102.059	432	Mohamed Z, Roshan TM (2009) Human Plasmodium knowlesi: An emerging infection presented with severe thrombocytopenia. International Medical Journal 16: 307-310.
56	1	0	1	26	divided pool	confirmed malariae by microscopy cases	human	1	2009	Malaysia	MYS	Tigapapan Subdistrict	Sabah State	point	6.82853	116.724						166	Barber BE, William T, Jikal M, Jilip J, Dhararaj P, et al. (2011) Plasmodium knowlesi malaria in children. Emerg Infect Dis 17: 814-820.
57	1	0	1	26	divided pool	confirmed malariae by microscopy cases	human	1	2009	Malaysia	MYS	Dualog Subdivision	Sabah State	point	6.8349	116.756						166	Barber BE, William T, Jikal M, Jilip J, Dhararaj P, et al. (2011) Plasmodium knowlesi malaria in children. Emerg Infect Dis 17: 814-820.
58	1	0	1	26	divided pool	confirmed malariae by microscopy cases	human	1	2009	Malaysia	MYS	Matunggung Subdivision	Sabah State	point	6.70451	116.723						166	Barber BE, William T, Jikal M, Jilip J, Dhararaj P, et al. (2011) Plasmodium knowlesi malaria in children. Emerg Infect Dis 17: 814-820.
59	1	0	1	26	divided pool	confirmed malariae by microscopy cases	human	1	2009	Malaysia	MYS	Tambuluran Subdivision	Sabah State	point	6.79917	116.706						166	Barber BE, William T, Jikal M, Jilip J, Dhararaj P, et al. (2011) Plasmodium knowlesi malaria in children. Emerg Infect Dis 17: 814-820.
60	1	0	1			confirmed malariae by microscopy cases	human	1	2009	Malaysia	MYS	Banggi island	Sabah State	polygon			para_ras2		8	7.25453	117.166	166	Barber BE, William T, Jikal M, Jilip J, Dhararaj P, et al. (2011) Plasmodium knowlesi malaria in children. Emerg Infect Dis 17: 814-820.	Anstey N (2012) personal communication
61	1	0	1			confirmed malaria cases	human	1	2009	Malaysia	MYS	Sabah State	Sabah State	polygon			Admin1	1901		5.3504	117.127	417	William T, Menon J, Rajahram G, Chan L, Ma G, et al. (2011) Severe Plasmodium knowlesi malaria in a tertiary care hospital, Sabah, Malaysia. Emerging Infectious Diseases 17: 1248-1255.
62	1	0	1	1	actual	case series	human	2	2007	Malaysia	MYS	Bario	Sarawak State	point	3.76011	115.477						414	Lee C, Adeeba K, Freigang G (2010) Human Plasmodium knowlesi infections in Klang Valley, Peninsula Malaysia: a case series. Med J Malaysia 65: 63.
63	1	0	1	1	actual	case series	human	2	2008	Malaysia	MYS	Pahang State	Pahang State	polygon			Admin1	1897		3.73185	102.549	414	Lee C, Adeeba K, Freigang G (2010) Human Plasmodium knowlesi infections in Klang Valley, Peninsula Malaysia: a case series. Med J Malaysia 65: 63.
64	1	0	1	1	actual	case series	human	2	2008	Malaysia	MYS	jungle in Ampang District	Selangor State	point	3.17467	101.775						414	Lee C, Adeeba K, Freigang G (2010) Human Plasmodium knowlesi infections in Klang Valley, Peninsula Malaysia: a case series. Med J Malaysia 65: 63.
65	1	0	1	1	actual	case series	human	2	2008	Malaysia	MYS	Labuan Island	Sabah State	polygon			Admin2	37367		5.3111	115.218	414	Lee C, Adeeba K, Freigang G (2010) Human Plasmodium knowlesi infections in Klang Valley, Peninsula Malaysia: a case series. Med J Malaysia 65: 63.
66	1	0	1	1	actual	case series	human	2	2008	Malaysia	MYS	Kuala Kubu Bharu	Selangor State	point	3.5646	101.657						414	Lee C, Adeeba K, Freigang G (2010) Human Plasmodium knowlesi infections in Klang Valley, Peninsula Malaysia: a case series. Med J Malaysia 65: 63.
69	1	0	1	1	actual	case report traveller	human	2	2006	Malaysia	MYS	Bario Highlands	Sarawak State	point	3.76011	115.477						134	Bronner U, Divis PC, Farnert A, Singh B (2009) Swedish traveller with Plasmodium knowlesi malaria after visiting Malaysian Borneo. Malar J 8: 15.
70	1	0	1	1	actual	case report	human	2	2009	Malaysia	MYS	Raub District	Pahang State	polygon			Admin2	37385		3.85996	101.831	418	Lau YL, Tan LH, Chin LC, Fong MY, Noraishah MA-A, et al. (2011) Plasmodium knowlesi reinfection in human. Emerg Infect Dis 17: 1314.
71	1	0	1	1	actual	case report	human	2	2010	Malaysia	MYS	Tanjung Malim	Perak State	polygon			para_ras1		13	3.72075	101.513	418	Lau YL, Tan LH, Chin LC, Fong MY, Noraishah MA-A, et al. (2011) Plasmodium knowlesi reinfection in human. Emerg Infect Dis 17: 1314.
72	1	0	1	1	actual	case report traveller	human	2	2009	Malaysia	MYS	Kapit District	Sarawak State	polygon			Admin2	37435		1.85242	113.531	142	van Hellemond JJ, Rutten M, Koelewijn R, Zeeman AM, Verweij JJ, et al. (2009) Human Plasmodium knowlesi infection detected by rapid diagnostic tests for malaria. Emerg Infect Dis 15: 1478-1480.
73	1	0	1	152	actual	confirmed malaria cases	human	1	2006	Malaysia	MYS	Kapit Division	Sarawak State	polygon			para_ras1		9	2.16453	113.822	140	Daneshvar C, Davis TM, Cox-Singh J, Rafa'ee MZ, Zakaria SK, et al. (2009) Clinical and laboratory features of human Plasmodium knowlesi infection. Clin Infect Dis 49: 852-860.
75	1	0	1	4	actual	confirmed malariae by microscopy cases	human	1	1996	Malaysia	MYS	Sri Aman Division	Sarawak State	polygon			para_ras1		14	1.27929	111.597	136	Lee KS, Cox-Singh J, Brooke G, Matusop A, Singh B (2009) Plasmodium knowlesi from archival blood films: further evidence that human infections are widely distributed and not newly emergent in Malaysian Borneo. Int J Parasitol 39: 1125-1128.
76	1	0	1	5	actual	confirmed malariae by microscopy cases	human	1	1996	Malaysia	MYS	Sarikei Division	Sarawak State	polygon			para_ras1		15	2.01081	111.667	136	Lee KS, Cox-Singh J, Brooke G, Matusop A, Singh B (2009) Plasmodium knowlesi from archival blood films: further evidence that human infections are widely distributed and not newly emergent in Malaysian Borneo. Int J Parasitol 39: 1125-1128.
77	1	0	1	7	actual	confirmed malariae by microscopy cases	human	1	1996	Malaysia	MYS	Sibu Division	Sarawak State	polygon			para_ras1		21	2.2275	112.026	136	Lee KS, Cox-Singh J, Brooke G, Matusop A, Singh B (2009) Plasmodium knowlesi from archival blood films: further evidence that human infections are widely distributed and not newly emergent in Malaysian Borneo. Int J Parasitol 39: 1125-1128.
78	1	0	1	7	actual	confirmed malariae by microscopy cases	human	1	1996	Malaysia	MYS	Bintulu Division	Sarawak State	polygon			para_ras1		16	2.98332	113.307	136	Lee KS, Cox-Singh J, Brooke G, Matusop A, Singh B (2009) Plasmodium knowlesi from archival blood films: further evidence that human infections are widely distributed and not newly emergent in Malaysian Borneo. Int J Parasitol 39: 1125-1128.
79	1	0	1	7	actual	confirmed malariae by microscopy cases	human	1	1996	Malaysia	MYS	Kapit Division	Sarawak State	polygon			para_ras1		9	2.16453	113.822	136	Lee KS, Cox-Singh J, Brooke G, Matusop A, Singh B (2009) Plasmodium knowlesi from archival blood films: further evidence that human infections are widely distributed and not newly emergent in Malaysian Borneo. Int J Parasitol 39: 1125-1128.
80	1	0	1	14	actual	confirmed malariae by microscopy cases	human	1	1996	Malaysia	MYS	Miri Division	Sarawak State	polygon			para_ras1		17	3.62024	114.626	136	Lee KS, Cox-Singh J, Brooke G, Matusop A, Singh B (2009) Plasmodium knowlesi from archival blood films: further evidence that human infections are widely distributed and not newly emergent in Malaysian Borneo. Int J Parasitol 39: 1125-1128.
81	1	0	1	3	actual	confirmed malariae by microscopy cases	human	1	1996	Malaysia	MYS	Limbang Division	Sarawak State	polygon			para_ras1		18	4.40606	115.279	136	Lee KS, Cox-Singh J, Brooke G, Matusop A, Singh B (2009) Plasmodium knowlesi from archival blood films: further evidence that human infections are widely distributed and not newly emergent in Malaysian Borneo. Int J Parasitol 39: 1125-1128.
82	0	0	1	72	actual	confirmed malaria cases	human	1	2006	Malaysia	MYS	Bau District	Sarawak State	polygon			Admin2	37427		1.36551	110.131	126	Cox-Singh J, Davis TM, Lee KS, Shamsul SS, Matusop A, et al. (2008) Plasmodium knowlesi malaria in humans is widely distributed and potentially life threatening. Clin Infect Dis 46: 165-171.
83	1	0	1	117	actual	confirmed malaria cases	human	1	2006	Malaysia	MYS	Lundu District	Sarawak State	polygon			Admin2	37440		1.64849	109.865	126	Cox-Singh J, Davis TM, Lee KS, Shamsul SS, Matusop A, et al. (2008) Plasmodium knowlesi malaria in humans is widely distributed and potentially life threatening. Clin Infect Dis 46: 165-171.
84	1	0	1	18	actual	confirmed malaria cases	human	1	2006	Malaysia	MYS	Betong District	Sarawak State	polygon			Admin2	37429		1.53384	111.488	126	Cox-Singh J, Davis TM, Lee KS, Shamsul SS, Matusop A, et al. (2008) Plasmodium knowlesi malaria in humans is widely distributed and potentially life threatening. Clin Infect Dis 46: 165-171.
85	1	0	1	139	actual	confirmed malaria cases	human	1	2006	Malaysia	MYS	Serian District	Sarawak State	polygon			Admin2	37448		1.07141	110.599	126	Cox-Singh J, Davis TM, Lee KS, Shamsul SS, Matusop A, et al. (2008) Plasmodium knowlesi malaria in humans is widely distributed and potentially life threatening. Clin Infect Dis 46: 165-171.
86	1	0	1	25	actual	confirmed malaria cases	human	1	2006	Malaysia	MYS	Sibu District	Sarawak State	polygon			Admin2	37449		2.41114	111.867	126	Cox-Singh J, Davis TM, Lee KS, Shamsul SS, Matusop A, et al. (2008) Plasmodium knowlesi malaria in humans is widely distributed and potentially life threatening. Clin Infect Dis 46: 165-171.
87	1	0	1	54	actual	confirmed malaria cases	human	1	2006	Malaysia	MYS	Sarikei District	Sarawak State	polygon			Admin2	37447		2.1675	111.398	126	Cox-Singh J, Davis TM, Lee KS, Shamsul SS, Matusop A, et al. (2008) Plasmodium knowlesi malaria in humans is widely distributed and potentially life threatening. Clin Infect Dis 46: 165-171.
88	1	0	1	75	actual	confirmed malaria cases	human	1	2006	Malaysia	MYS	Kanowit District	Sarawak State	polygon			Admin2	37434		1.96736	112.252	126	Cox-Singh J, Davis TM, Lee KS, Shamsul SS, Matusop A, et al. (2008) Plasmodium knowlesi malaria in humans is widely distributed and potentially life threatening. Clin Infect Dis 46: 165-171.
89	1	0	1	286	actual	confirmed malaria cases	human	1	2006	Malaysia	MYS	Kapit District	Sarawak State	polygon			Admin2	37435		1.85242	113.531	126	Cox-Singh J, Davis TM, Lee KS, Shamsul SS, Matusop A, et al. (2008) Plasmodium knowlesi malaria in humans is widely distributed and potentially life threatening. Clin Infect Dis 46: 165-171.
90	1	0	1	36	actual	confirmed malaria cases	human	1	2006	Malaysia	MYS	Marudi District	Sarawak State	polygon			Admin2	37442		3.57023	114.78	126	Cox-Singh J, Davis TM, Lee KS, Shamsul SS, Matusop A, et al. (2008) Plasmodium knowlesi malaria in humans is widely distributed and potentially life threatening. Clin Infect Dis 46: 165-171.
91	1	0	1	112	actual	confirmed malaria cases	human	1	2006	Malaysia	MYS	Miri District	Sarawak State	polygon			Admin2	37443		3.8778	113.832	126	Cox-Singh J, Davis TM, Lee KS, Shamsul SS, Matusop A, et al. (2008) Plasmodium knowlesi malaria in humans is widely distributed and potentially life threatening. Clin Infect Dis 46: 165-171.
92	1	0	1	22	actual	confirmed malaria cases	human	1	2006	Malaysia	MYS	Lawas District	Sarawak State	polygon			Admin2	37437		4.51032	115.46	126	Cox-Singh J, Davis TM, Lee KS, Shamsul SS, Matusop A, et al. (2008) Plasmodium knowlesi malaria in humans is widely distributed and potentially life threatening. Clin Infect Dis 46: 165-171.
93	1	0	1	4	actual	confirmed malaria cases	human	1	2006	Malaysia	MYS	Limbang District	Sarawak State	polygon			Admin2	37438		4.29942	115.095	126	Cox-Singh J, Davis TM, Lee KS, Shamsul SS, Matusop A, et al. (2008) Plasmodium knowlesi malaria in humans is widely distributed and potentially life threatening. Clin Infect Dis 46: 165-171.
94	1	0	1	3	divided pool	confirmed malaria cases	human	1	2005	Malaysia	MYS	Pitas District	Sabah State	polygon			Admin2	37418		6.71156	117.108	126	Cox-Singh J, Davis TM, Lee KS, Shamsul SS, Matusop A, et al. (2008) Plasmodium knowlesi malaria in humans is widely distributed and potentially life threatening. Clin Infect Dis 46: 165-171.
95	1	0	1	3	divided pool	confirmed malaria cases	human	1	2005	Malaysia	MYS	Beluran District	Sabah State	polygon			para_ras1		10	5.80589	117.479	126	Cox-Singh J, Davis TM, Lee KS, Shamsul SS, Matusop A, et al. (2008) Plasmodium knowlesi malaria in humans is widely distributed and potentially life threatening. Clin Infect Dis 46: 165-171.
96	1	0	1	3	divided pool	confirmed malaria cases	human	1	2005	Malaysia	MYS	Sandakan District	Sabah State	polygon			Admin2	37420		5.76204	117.999	126	Cox-Singh J, Davis TM, Lee KS, Shamsul SS, Matusop A, et al. (2008) Plasmodium knowlesi malaria in humans is widely distributed and potentially life threatening. Clin Infect Dis 46: 165-171.
97	1	0	1	3	divided pool	confirmed malaria cases	human	1	2005	Malaysia	MYS	Kinabatangan District	Sabah State	polygon			Admin2	37407		5.24658	117.538	126	Cox-Singh J, Davis TM, Lee KS, Shamsul SS, Matusop A, et al. (2008) Plasmodium knowlesi malaria in humans is widely distributed and potentially life threatening. Clin Infect Dis 46: 165-171.	Singh B (2012) personal communication
98	1	0	1	3	divided pool	confirmed malaria cases	human	1	2005	Malaysia	MYS	Tawau District	Sabah State	polygon			Admin2	37424		4.47525	117.659	126	Cox-Singh J, Davis TM, Lee KS, Shamsul SS, Matusop A, et al. (2008) Plasmodium knowlesi malaria in humans is widely distributed and potentially life threatening. Clin Infect Dis 46: 165-171.
99	1	0	1	3	divided pool	confirmed malaria cases	human	1	2005	Malaysia	MYS	Ranau District	Sabah State	polygon			Admin2	37419		5.86567	116.745	126	Cox-Singh J, Davis TM, Lee KS, Shamsul SS, Matusop A, et al. (2008) Plasmodium knowlesi malaria in humans is widely distributed and potentially life threatening. Clin Infect Dis 46: 165-171.
100	1	0	1	3	divided pool	confirmed malaria cases	human	1	2005	Malaysia	MYS	Nabawan District	Sabah State	polygon			para_ras1		6	4.95826	116.371	126	Cox-Singh J, Davis TM, Lee KS, Shamsul SS, Matusop A, et al. (2008) Plasmodium knowlesi malaria in humans is widely distributed and potentially life threatening. Clin Infect Dis 46: 165-171.
101	1	0	1	3	divided pool	confirmed malaria cases	human	1	2005	Malaysia	MYS	Tenom District	Sabah State	polygon			Admin2	37425		4.87915	115.952	126	Cox-Singh J, Davis TM, Lee KS, Shamsul SS, Matusop A, et al. (2008) Plasmodium knowlesi malaria in humans is widely distributed and potentially life threatening. Clin Infect Dis 46: 165-171.
102	1	0	1	3	divided pool	confirmed malaria cases	human	1	2005	Malaysia	MYS	Sipitang District	Sabah State	polygon			Admin2	37422		4.66624	115.715	126	Cox-Singh J, Davis TM, Lee KS, Shamsul SS, Matusop A, et al. (2008) Plasmodium knowlesi malaria in humans is widely distributed and potentially life threatening. Clin Infect Dis 46: 165-171.
103	1	0	1	3	divided pool	confirmed malaria cases	human	1	2005	Malaysia	MYS	Keningau District	Sabah State	polygon			Admin2	37406		5.26453	116.273	126	Cox-Singh J, Davis TM, Lee KS, Shamsul SS, Matusop A, et al. (2008) Plasmodium knowlesi malaria in humans is widely distributed and potentially life threatening. Clin Infect Dis 46: 165-171.
104	1	0	1	3	divided pool	confirmed malaria cases	human	1	2005	Malaysia	MYS	Tambunam District	Sabah State	polygon			Admin2	37423		5.667	116.412	126	Cox-Singh J, Davis TM, Lee KS, Shamsul SS, Matusop A, et al. (2008) Plasmodium knowlesi malaria in humans is widely distributed and potentially life threatening. Clin Infect Dis 46: 165-171.
105	1	0	1	3	divided pool	confirmed malaria cases	human	1	2005	Malaysia	MYS	Kota Kinabalu District	Sabah State	polygon			Admin2	37409		5.98195	116.159	126	Cox-Singh J, Davis TM, Lee KS, Shamsul SS, Matusop A, et al. (2008) Plasmodium knowlesi malaria in humans is widely distributed and potentially life threatening. Clin Infect Dis 46: 165-171.
106	1	0	1	3	divided pool	confirmed malaria cases	human	1	2005	Malaysia	MYS	Kota Marudu District	Sabah State	polygon			Admin2	37410		6.41708	116.805	126	Cox-Singh J, Davis TM, Lee KS, Shamsul SS, Matusop A, et al. (2008) Plasmodium knowlesi malaria in humans is widely distributed and potentially life threatening. Clin Infect Dis 46: 165-171.
107	0	0	1	3	divided pool	confirmed malaria cases	human	1	2005	Malaysia	MYS	Kudat District (mainland only)	Sabah State	polygon			para_ras2		7	6.81384	116.744	126	Cox-Singh J, Davis TM, Lee KS, Shamsul SS, Matusop A, et al. (2008) Plasmodium knowlesi malaria in humans is widely distributed and potentially life threatening. Clin Infect Dis 46: 165-171.
108	1	0	1	3	divided pool	confirmed malaria cases	human	1	2005	Malaysia	MYS	Banggi island	Sabah State	polygon			para_ras2		8	7.25453	117.166	126	Cox-Singh J, Davis TM, Lee KS, Shamsul SS, Matusop A, et al. (2008) Plasmodium knowlesi malaria in humans is widely distributed and potentially life threatening. Clin Infect Dis 46: 165-171.
109	1	0	1	1	actual	confirmed malariae by microscopy cases	human	1	2005	Malaysia	MYS	Kampung Kuala Kenong	Pahang State	point	4.17306	102.196						126	Cox-Singh J, Davis TM, Lee KS, Shamsul SS, Matusop A, et al. (2008) Plasmodium knowlesi malaria in humans is widely distributed and potentially life threatening. Clin Infect Dis 46: 165-171.	Singh B (2014) personal communication
110	1	0	1	1	actual	confirmed malariae by microscopy cases	human	1	2005	Malaysia	MYS	FELDA Sungai Tekam	Pahang State	point	3.85459	102.532						126	Cox-Singh J, Davis TM, Lee KS, Shamsul SS, Matusop A, et al. (2008) Plasmodium knowlesi malaria in humans is widely distributed and potentially life threatening. Clin Infect Dis 46: 165-171.	Singh B (2014) personal communication
111	1	0	1	1	actual	confirmed malariae by microscopy cases	human	1	2005	Malaysia	MYS	Kampung Bak-Bak	Pahang State	point	3.57025	102.81						126	Cox-Singh J, Davis TM, Lee KS, Shamsul SS, Matusop A, et al. (2008) Plasmodium knowlesi malaria in humans is widely distributed and potentially life threatening. Clin Infect Dis 46: 165-171.	Singh B (2014) personal communication
112	1	0	1	1	actual	confirmed malariae by microscopy cases	human	1	2005	Malaysia	MYS	Temerloh	Pahang State	point	3.4505	102.407						126	Cox-Singh J, Davis TM, Lee KS, Shamsul SS, Matusop A, et al. (2008) Plasmodium knowlesi malaria in humans is widely distributed and potentially life threatening. Clin Infect Dis 46: 165-171.	Singh B (2014) personal communication
113	1	0	1	1	actual	confirmed malariae by microscopy cases	human	1	2005	Malaysia	MYS	Kampung Kertam	Pahang State	point	3.54429	102.394						126	Cox-Singh J, Davis TM, Lee KS, Shamsul SS, Matusop A, et al. (2008) Plasmodium knowlesi malaria in humans is widely distributed and potentially life threatening. Clin Infect Dis 46: 165-171.	Singh B (2014) personal communication
114	1	0	1	157	actual	confirmed malaria cases	human	1	2002	Malaysia	MYS	Kapit Division	Sarawak State	polygon			para_ras1		9	2.16453	113.822	120	Singh B, Sung LK, Matusop A, Radhakrishnan A, Shamsul SSG, et al. (2004) A large focus of naturally acquired Plasmodium knowlesi infections in human beings. The Lancet 363: 1017-1024.
115	1	0	1	1	actual	case report	human	1	2010	Malaysia	MYS	Gua Musang District	Kelantan State	polygon			para_ras1		5	4.8826	101.922		Singh B (2012) personal communication	Singh B, Daneshvar C (2010) Plasmodium knowlesi malaria in Malaysia. Medical Journal of Malaysia 65: 223-230.
116	1	0	1	1	actual	case report	human	1	2010	Malaysia	MYS	Endau Rompin National Park	N Johore Province	polygon			para_ras1		11	2.44784	103.268		Singh B (2012) personal communication	Singh B, Daneshvar C (2010) Plasmodium knowlesi malaria in Malaysia. Medical Journal of Malaysia 65: 223-230.
117	1	0	1	55	divided pool	confirmed malaria cases	human	1	2010	Malaysia	MYS	Nabawan District	Sabah State	polygon			para_ras1		6	4.95826	116.371	104	Joveen-Neoh WF, Chong KL, Wong CM, Lau TY (2011) Incidence of malaria in the interior division of Sabah, Malaysian Borneo, based on nested PCR. J Parasitol Res 2011: 104284.	Lau TY, Joveen-Neoh WF, Chong KL (2011) High incidence of Plasmodium knowlesi infection in the interior division of Sabah, Malaysian Borneo. Int J Biosci Biochem Bioinform 1: 163-167.
118	1	0	1	45	actual	confirmed malaria cases	human	1	2010	Malaysia	MYS	Tenom District	Sabah State	polygon			Admin2	37425		4.87915	115.952	104	Joveen-Neoh WF, Chong KL, Wong CM, Lau TY (2011) Incidence of malaria in the interior division of Sabah, Malaysian Borneo, based on nested PCR. J Parasitol Res 2011: 104284.	Lau TY, Joveen-Neoh WF, Chong KL (2011) High incidence of Plasmodium knowlesi infection in the interior division of Sabah, Malaysian Borneo. Int J Biosci Biochem Bioinform 1: 163-167.
119	1	0	1	55	divided pool	confirmed malaria cases	human	1	2010	Malaysia	MYS	Keningau District	Sabah State	polygon			Admin2	37406		5.26453	116.273	104	Joveen-Neoh WF, Chong KL, Wong CM, Lau TY (2011) Incidence of malaria in the interior division of Sabah, Malaysian Borneo, based on nested PCR. J Parasitol Res 2011: 104284.	Lau TY, Joveen-Neoh WF, Chong KL (2011) High incidence of Plasmodium knowlesi infection in the interior division of Sabah, Malaysian Borneo. Int J Biosci Biochem Bioinform 1: 163-167.
120	1	0	1	87	actual	confirmed malaria cases	human	1	2010	Malaysia	MYS	Tambunam District	Sabah State	polygon			Admin2	37423		5.667	116.412	104	Joveen-Neoh WF, Chong KL, Wong CM, Lau TY (2011) Incidence of malaria in the interior division of Sabah, Malaysian Borneo, based on nested PCR. J Parasitol Res 2011: 104284.	Lau TY, Joveen-Neoh WF, Chong KL (2011) High incidence of Plasmodium knowlesi infection in the interior division of Sabah, Malaysian Borneo. Int J Biosci Biochem Bioinform 1: 163-167.
121	1	0	1	44	divided pool	confirmed malaria cases	human	1	2009	Malaysia	MYS	Kinabatangan & Tongod Districts combined	Sabah State	polygon			Admin2	37407		5.24658	117.538	430	Naing DKS, Anderios F, Zaw L (2011) Geographic and ethnic distribution of P. knowlesi infection in Sabah, Malaysia. International Journal of Collaborative Research on Internal Medicine and Public Health 5: 391-400.
122	1	0	1	44	divided pool	confirmed malaria cases	human	1	2009	Malaysia	MYS	Tawau District	Sabah State	polygon			Admin2	37424		4.47525	117.659	430	Naing DKS, Anderios F, Zaw L (2011) Geographic and ethnic distribution of P. knowlesi infection in Sabah, Malaysia. International Journal of Collaborative Research on Internal Medicine and Public Health 5: 391-400.
123	1	0	1	44	divided pool	confirmed malaria cases	human	1	2009	Malaysia	MYS	Ranau District	Sabah State	polygon			Admin2	37419		5.86567	116.745	430	Naing DKS, Anderios F, Zaw L (2011) Geographic and ethnic distribution of P. knowlesi infection in Sabah, Malaysia. International Journal of Collaborative Research on Internal Medicine and Public Health 5: 391-400.
124	1	0	1	44	divided pool	confirmed malaria cases	human	1	2009	Malaysia	MYS	Tenom District	Sabah State	polygon			Admin2	37425		4.87915	115.952	430	Naing DKS, Anderios F, Zaw L (2011) Geographic and ethnic distribution of P. knowlesi infection in Sabah, Malaysia. International Journal of Collaborative Research on Internal Medicine and Public Health 5: 391-400.
125	1	0	1	44	divided pool	confirmed malaria cases	human	1	2009	Malaysia	MYS	Keningau District	Sabah State	polygon			Admin2	37406		5.26453	116.273	430	Naing DKS, Anderios F, Zaw L (2011) Geographic and ethnic distribution of P. knowlesi infection in Sabah, Malaysia. International Journal of Collaborative Research on Internal Medicine and Public Health 5: 391-400.
126	1	0	1	44	divided pool	confirmed malaria cases	human	1	2009	Malaysia	MYS	Tambunam District	Sabah State	polygon			Admin2	37423		5.667	116.412	430	Naing DKS, Anderios F, Zaw L (2011) Geographic and ethnic distribution of P. knowlesi infection in Sabah, Malaysia. International Journal of Collaborative Research on Internal Medicine and Public Health 5: 391-400.
127	1	0	1	88	divided pool	confirmed malaria cases	human	1	2009	Malaysia	MYS	Kota Kinabalu District	Sabah State	polygon			Admin2	37409		5.98195	116.159	430	Naing DKS, Anderios F, Zaw L (2011) Geographic and ethnic distribution of P. knowlesi infection in Sabah, Malaysia. International Journal of Collaborative Research on Internal Medicine and Public Health 5: 391-400.
128	1	0	1	44	divided pool	confirmed malaria cases	human	1	2009	Malaysia	MYS	Kudat District	Sabah State	polygon			Admin2	37412		7.01309	116.927	430	Naing DKS, Anderios F, Zaw L (2011) Geographic and ethnic distribution of P. knowlesi infection in Sabah, Malaysia. International Journal of Collaborative Research on Internal Medicine and Public Health 5: 391-400.
129	1	0	1	44	divided pool	confirmed malaria cases	human	1	2009	Malaysia	MYS	Beaufort District	Sabah State	polygon			Admin2	37405		5.31565	115.703	430	Naing DKS, Anderios F, Zaw L (2011) Geographic and ethnic distribution of P. knowlesi infection in Sabah, Malaysia. International Journal of Collaborative Research on Internal Medicine and Public Health 5: 391-400.
137	1	0	0	43	divided pool	monkeys	monkey	1	2009	Thailand	THA	forest site, Chanae District	Narathiwat Province	point	5.99164	101.578						154	Putaporntip C, Jongwutiwes S, Thongaree S, Seethamchai S, Grynberg P, et al. (2010) Ecology of malaria parasites infecting Southeast Asian macaques: evidence from cytochrome b sequences. Mol Ecol 19: 3466-3476.
140	1	0	0	43	divided pool	monkeys	monkey	1	2009	Thailand	THA	forest site, Sukhirin District	Narathiwat Province	point	5.80185	101.742						154	Putaporntip C, Jongwutiwes S, Thongaree S, Seethamchai S, Grynberg P, et al. (2010) Ecology of malaria parasites infecting Southeast Asian macaques: evidence from cytochrome b sequences. Mol Ecol 19: 3466-3476.
141	1	0	0	43	divided pool	monkeys	monkey	1	2009	Thailand	THA	forest site, Su-ngai Padi District	Narathiwat Province	point	6.01172	101.848						154	Putaporntip C, Jongwutiwes S, Thongaree S, Seethamchai S, Grynberg P, et al. (2010) Ecology of malaria parasites infecting Southeast Asian macaques: evidence from cytochrome b sequences. Mol Ecol 19: 3466-3476.
142	1	0	0	43	divided pool	monkeys	monkey	1	2009	Thailand	THA	forest site, Tak Bai District	Narathiwat Province	point	6.22989	101.971						154	Putaporntip C, Jongwutiwes S, Thongaree S, Seethamchai S, Grynberg P, et al. (2010) Ecology of malaria parasites infecting Southeast Asian macaques: evidence from cytochrome b sequences. Mol Ecol 19: 3466-3476.
143	1	0	0	43	divided pool	monkeys	monkey	1	2009	Thailand	THA	forest site, Waeng District	Narathiwat Province	point	5.8228	101.868						154	Putaporntip C, Jongwutiwes S, Thongaree S, Seethamchai S, Grynberg P, et al. (2010) Ecology of malaria parasites infecting Southeast Asian macaques: evidence from cytochrome b sequences. Mol Ecol 19: 3466-3476.
150	1	0	0			monkeys	monkey	1	2006	Thailand	THA	Suan Som Dej	Chumphon Province	point	9.94727	99.0393							Putaporntip C, Jongwutiwes S (2014) personal communication	Seethamchai S, Putaporntip C, Areekul C, Hongsri-muang T, Malaivijitnond S, et al. (2006) First report of natural Plasmodium knowlesi infection in wild macaques, Thailand. The American Journal of Tropical Medicine and Hygiene 75: 248.
151	1	0	0			monkeys	monkey	1	2006	Thailand	THA	Sai Yok	Kanchanaburi Province	point	14.0724	99.0918							Putaporntip C, Jongwutiwes S (2014) personal communication	Seethamchai S, Putaporntip C, Areekul C, Hongsri-muang T, Malaivijitnond S, et al. (2006) First report of natural Plasmodium knowlesi infection in wild macaques, Thailand. The American Journal of Tropical Medicine and Hygiene 75: 248.
152	1	0	0			monkeys	monkey	1	2006	Thailand	THA	Ban Bang Bai Mai	Suratthani Province	point	9.15487	99.2983							Putaporntip C, Jongwutiwes S (2014) personal communication	Seethamchai S, Putaporntip C, Areekul C, Hongsri-muang T, Malaivijitnond S, et al. (2006) First report of natural Plasmodium knowlesi infection in wild macaques, Thailand. The American Journal of Tropical Medicine and Hygiene 75: 248.
153	1	0	0			monkeys	monkey	1	2006	Thailand	THA	Ban Pak Bang	Suratthani Province	point	9.04925	99.2333							Putaporntip C, Jongwutiwes S (2014) personal communication	Seethamchai S, Putaporntip C, Areekul C, Hongsri-muang T, Malaivijitnond S, et al. (2006) First report of natural Plasmodium knowlesi infection in wild macaques, Thailand. The American Journal of Tropical Medicine and Hygiene 75: 248.
154	1	0	0			monkeys	human	1	2014	Thailand	THA	unpublished site	Lampung Province	point	18.7743	99.8612							Putaporntip C, Jongwutiwes S (2014) personal communication
156	1	0	1	7	divided pool	monkeys	monkey	1	2004	Malaysia	MYS	Kapit Division	Sarawak State	polygon			para_ras1		9	2.16453	113.822	435	Lee KS, Divis PC, Zakaria SK, Matusop A, Julin RA, et al. (2011) Plasmodium knowlesi: reservoir hosts and tracking the emergence in humans and macaques. PLoS Pathog 7: e1002015.	Divis PCS, Singh B, Anderios F, Hisam S, Matusop A, et al. (2015) Admixture in humans of two divergent Plasmodium knowlesi populations associated with different macaque host species. PLoS Pathogens 11: e1004888.
157	1	0	1	7	divided pool	monkeys	monkey	1	2005	Malaysia	MYS	Kapit Division	Sarawak State	polygon			para_ras1		9	2.16453	113.822	435	Lee KS, Divis PC, Zakaria SK, Matusop A, Julin RA, et al. (2011) Plasmodium knowlesi: reservoir hosts and tracking the emergence in humans and macaques. PLoS Pathog 7: e1002015.	Divis PCS, Singh B, Anderios F, Hisam S, Matusop A, et al. (2015) Admixture in humans of two divergent Plasmodium knowlesi populations associated with different macaque host species. PLoS Pathogens 11: e1004888.
158	1	0	1	7	divided pool	monkeys	monkey	1	2006	Malaysia	MYS	Kapit Division	Sarawak State	polygon			para_ras1		9	2.16453	113.822	435	Lee KS, Divis PC, Zakaria SK, Matusop A, Julin RA, et al. (2011) Plasmodium knowlesi: reservoir hosts and tracking the emergence in humans and macaques. PLoS Pathog 7: e1002015.	Divis PCS, Singh B, Anderios F, Hisam S, Matusop A, et al. (2015) Admixture in humans of two divergent Plasmodium knowlesi populations associated with different macaque host species. PLoS Pathogens 11: e1004888.
159	1	0	1	7	divided pool	monkeys	monkey	1	2007	Malaysia	MYS	Kapit Division	Sarawak State	polygon			para_ras1		9	2.16453	113.822	435	Lee KS, Divis PC, Zakaria SK, Matusop A, Julin RA, et al. (2011) Plasmodium knowlesi: reservoir hosts and tracking the emergence in humans and macaques. PLoS Pathog 7: e1002015.	Divis PCS, Singh B, Anderios F, Hisam S, Matusop A, et al. (2015) Admixture in humans of two divergent Plasmodium knowlesi populations associated with different macaque host species. PLoS Pathogens 11: e1004888.
160	1	0	1	7	divided pool	monkeys	monkey	1	2008	Malaysia	MYS	Kapit Division	Sarawak State	polygon			para_ras1		9	2.16453	113.822	435	Lee KS, Divis PC, Zakaria SK, Matusop A, Julin RA, et al. (2011) Plasmodium knowlesi: reservoir hosts and tracking the emergence in humans and macaques. PLoS Pathog 7: e1002015.	Divis PCS, Singh B, Anderios F, Hisam S, Matusop A, et al. (2015) Admixture in humans of two divergent Plasmodium knowlesi populations associated with different macaque host species. PLoS Pathogens 11: e1004888.
161	1	0	1	2	actual	monkeys	monkey	1	2007	Singapore	SGP	forest, Lim Chu Kang urban planning area	Singapore (Sembawang-hong Kah)	point	1.41795	103.704						153	Jeslyn WP, Huat TC, Vernon L, Irene LM, Sung LK, et al. (2011) Molecular epidemiological investigation of Plasmodium knowlesi in humans and macaques in Singapore. Vector Borne Zoonotic Dis 11: 131-135.
162	1	0	1	1	actual	monkeys	monkey	1	2009	Singapore	SGP	forest, Lim Chu Kang urban planning area	Singapore (Sembawang-hong Kah)	point	1.41795	103.704						153	Jeslyn WP, Huat TC, Vernon L, Irene LM, Sung LK, et al. (2011) Molecular epidemiological investigation of Plasmodium knowlesi in humans and macaques in Singapore. Vector Borne Zoonotic Dis 11: 131-135.
164	1	0	1	3	actual	case series	human	2	2007	Singapore	SGP	forest, Lim Chu Kang urban planning area	Singapore (Sembawang-hong Kah)	point	1.41795	103.704						153	Jeslyn WP, Huat TC, Vernon L, Irene LM, Sung LK, et al. (2011) Molecular epidemiological investigation of Plasmodium knowlesi in humans and macaques in Singapore. Vector Borne Zoonotic Dis 11: 131-135.
165	1	0	1	1	actual	case report	human	2	2008	Singapore	SGP	forest, Lim Chu Kang urban planning area	Singapore (Sembawang-hong Kah)	point	1.41795	103.704						153	Jeslyn WP, Huat TC, Vernon L, Irene LM, Sung LK, et al. (2011) Molecular epidemiological investigation of Plasmodium knowlesi in humans and macaques in Singapore. Vector Borne Zoonotic Dis 11: 131-135.
166	0	0	1	0	actual	mosquitoes with sporozoites or oocysts	mosquito	1	2005	Malaysia	MYS	Lubok Loh Yong	Sarawak State	point	1.97517	112.857						127	Tan CH, Vythilingam I, Matusop A, Chan ST, Singh B (2008) Bionomics of Anopheles latens in Kapit, Sarawak, Malaysian Borneo in relation to the transmission of zoonotic simian malaria parasite Plasmodium knowlesi. Malar J 7: 52.	Vythilingam I (2014) personal communication
167	1	0	1	6	actual	mosquitoes with sporozoites or oocysts	mosquito	1	2005	Malaysia	MYS	JKR	Sarawak State	point	2.01548	112.971						127	Tan CH, Vythilingam I, Matusop A, Chan ST, Singh B (2008) Bionomics of Anopheles latens in Kapit, Sarawak, Malaysian Borneo in relation to the transmission of zoonotic simian malaria parasite Plasmodium knowlesi. Malar J 7: 52.	Vythilingam I (2014) personal communication
168	1	0	1	3	actual	mosquitoes with sporozoites or oocysts	mosquito	1	2005	Malaysia	MYS	farm, Ulu Sangai Yong	Sarawak State	point	1.9688	112.896						127	Tan CH, Vythilingam I, Matusop A, Chan ST, Singh B (2008) Bionomics of Anopheles latens in Kapit, Sarawak, Malaysian Borneo in relation to the transmission of zoonotic simian malaria parasite Plasmodium knowlesi. Malar J 7: 52.	Vythilingam I (2014) personal communication
170	1	0	0	17	actual	mosquitoes with sporozoites	mosquito	1	2008	Vietnam	VNM	Khanh Phu Commune, Khan Vinh District	Khan Hoa Province	point	12.233	108.933						141	Nakazawa S, Marchand RP, Quang NT, Culleton R, Manh ND, et al. (2009) Anopheles dirus co-infection with human and monkey malaria parasites in Vietnam. Int J Parasitol 39: 1533-1537.
174	1	0	1	2	divided pool	mosquitoes with sporozoites or oocysts	mosquito	1	2008	Malaysia	MYS	Serunai Mela village	Pahang State	point	4.11667	102.186						1319	Jiram AI, Vythilingam I, NoorAzian YM, Yusof YM, Azahari AH, et al. (2012) Entomologic investigation of Plasmodium knowlesi vectors in Kuala Lipis, Pahang, Malaysia. Malaria Journal 11.
175	1	0	1	2	divided pool	mosquitoes with sporozoites or oocysts	mosquito	1	2008	Malaysia	MYS	Sungai Ular orchard	Pahang State	point	4.25194	102.069						1319	Jiram AI, Vythilingam I, NoorAzian YM, Yusof YM, Azahari AH, et al. (2012) Entomologic investigation of Plasmodium knowlesi vectors in Kuala Lipis, Pahang, Malaysia. Malaria Journal 11.
176	0	0	1	0	actual	mosquitoes with sporozoites or oocysts	mosquito	1	2008	Malaysia	MYS	Sungai Ular village	Pahang State	point	4.21869	101.883						1319	Jiram AI, Vythilingam I, NoorAzian YM, Yusof YM, Azahari AH, et al. (2012) Entomologic investigation of Plasmodium knowlesi vectors in Kuala Lipis, Pahang, Malaysia. Malaria Journal 11.
177	1	0	1	1	actual	case report traveller	human	2	2011	Malaysia	MYS	Batang Ai National Park	Sarawak State	point	1.2227	111.947						179	Link L, Bart A, Verhaar N, van Gool T, Pronk M, et al. (2012) Molecular detection of Plasmodium knowlesi in a Dutch traveler by real-time PCR. J Clin Microbiol 50: 2523-2524.	Singh B (2012) personal communication
178	1	0	1	1	actual	case report traveller	human	2	2009	Malaysia	MYS	Kapit Division	Sarawak State	polygon			para_ras1		9	2.16453	113.822	142	van Hellemond JJ, Rutten M, Koelewijn R, Zeeman AM, Verweij JJ, et al. (2009) Human Plasmodium knowlesi infection detected by rapid diagnostic tests for malaria. Emerg Infect Dis 15: 1478-1480.
189	1	0	1	1	actual	case report traveller	human	2	2010	Malaysia	MYS	flight route in Miri Division	Sarawak State	polygon			para_ras2		12	3.35115	115.264	164	Hoosen A, Shaw MT (2011) Plasmodium knowlesi in a traveller returning to New Zealand. Travel Med Infect Dis 9: 144-148.	Singh B (2012) personal communication
190	1	0	1			confirmed malaria cases	human	1	2009	Malaysia	MYS	site 1, Selangor	Selangor State	point	3.45063	101.658						1048	Braima KA, Sum J-S, Ghazali A-RM, Muslimin M, Jeffery J, et al. (2013) Is there a risk of suburban transmission of malaria in Selangor, Malaysia? Plos One 8: e77924.	Braima KA, Abdul Aziz NM (2014) personal communication
191	1	0	1			confirmed malaria cases	human	1	2009	Malaysia	MYS	site 2, Selangor	Selangor State	point	3.61694	101.437						1048	Braima KA, Sum J-S, Ghazali A-RM, Muslimin M, Jeffery J, et al. (2013) Is there a risk of suburban transmission of malaria in Selangor, Malaysia? Plos One 8: e77924.	Braima KA, Abdul Aziz NM (2014) personal communication
192	1	0	1			confirmed malaria cases	human	1	2009	Malaysia	MYS	site 3, Selangor	Selangor State	point	3.34493	101.588						1048	Braima KA, Sum J-S, Ghazali A-RM, Muslimin M, Jeffery J, et al. (2013) Is there a risk of suburban transmission of malaria in Selangor, Malaysia? Plos One 8: e77924.	Braima KA, Abdul Aziz NM (2014) personal communication
193	1	0	1			confirmed malaria cases	human	1	2009	Malaysia	MYS	site 4, Selangor	Selangor State	point	3.26217	101.63						1048	Braima KA, Sum J-S, Ghazali A-RM, Muslimin M, Jeffery J, et al. (2013) Is there a risk of suburban transmission of malaria in Selangor, Malaysia? Plos One 8: e77924.	Braima KA, Abdul Aziz NM (2014) personal communication
194	1	0	1			confirmed malaria cases	human	1	2009	Malaysia	MYS	site 5, Selangor	Selangor State	point	3.22031	101.595						1048	Braima KA, Sum J-S, Ghazali A-RM, Muslimin M, Jeffery J, et al. (2013) Is there a risk of suburban transmission of malaria in Selangor, Malaysia? Plos One 8: e77924.	Braima KA, Abdul Aziz NM (2014) personal communication
195	1	0	1			confirmed malaria cases	human	1	2009	Malaysia	MYS	site 6, Selangor	Selangor State	point	3.22233	101.785						1048	Braima KA, Sum J-S, Ghazali A-RM, Muslimin M, Jeffery J, et al. (2013) Is there a risk of suburban transmission of malaria in Selangor, Malaysia? Plos One 8: e77924.	Braima KA, Abdul Aziz NM (2014) personal communication
196	1	0	1			confirmed malaria cases	human	1	2009	Malaysia	MYS	site 7, Selangor	Selangor State	point	3.2968	101.636						1048	Braima KA, Sum J-S, Ghazali A-RM, Muslimin M, Jeffery J, et al. (2013) Is there a risk of suburban transmission of malaria in Selangor, Malaysia? Plos One 8: e77924.	Braima KA, Abdul Aziz NM (2014) personal communication
197	1	0	1			confirmed malaria cases	human	1	2009	Malaysia	MYS	site 8, Selangor	Selangor State	point	3.11934	101.833						1048	Braima KA, Sum J-S, Ghazali A-RM, Muslimin M, Jeffery J, et al. (2013) Is there a risk of suburban transmission of malaria in Selangor, Malaysia? Plos One 8: e77924.	Braima KA, Abdul Aziz NM (2014) personal communication
198	1	0	1			confirmed malaria cases	human	1	2009	Malaysia	MYS	site 9, Selangor	Selangor State	point	3.22667	101.883						1048	Braima KA, Sum J-S, Ghazali A-RM, Muslimin M, Jeffery J, et al. (2013) Is there a risk of suburban transmission of malaria in Selangor, Malaysia? Plos One 8: e77924.	Braima KA, Abdul Aziz NM (2014) personal communication
199	1	0	1			confirmed malaria cases	human	1	2009	Malaysia	MYS	site 10, Selangor	Selangor State	point	3.20883	101.89						1048	Braima KA, Sum J-S, Ghazali A-RM, Muslimin M, Jeffery J, et al. (2013) Is there a risk of suburban transmission of malaria in Selangor, Malaysia? Plos One 8: e77924.	Braima KA, Abdul Aziz NM (2014) personal communication
200	1	0	1			confirmed malaria cases	human	1	2009	Malaysia	MYS	site 11, Selangor	Selangor State	point	3.05945	101.79						1048	Braima KA, Sum J-S, Ghazali A-RM, Muslimin M, Jeffery J, et al. (2013) Is there a risk of suburban transmission of malaria in Selangor, Malaysia? Plos One 8: e77924.	Braima KA, Abdul Aziz NM (2014) personal communication
201	1	0	1			confirmed malaria cases	human	1	2009	Malaysia	MYS	site 12, Selangor	Selangor State	point	3.57278	101.701						1048	Braima KA, Sum J-S, Ghazali A-RM, Muslimin M, Jeffery J, et al. (2013) Is there a risk of suburban transmission of malaria in Selangor, Malaysia? Plos One 8: e77924.	Braima KA, Abdul Aziz NM (2014) personal communication
202	1	0	1			confirmed malaria cases	human	1	2009	Malaysia	MYS	site 13, Selangor	Selangor State	point	3.4168	101.685						1048	Braima KA, Sum J-S, Ghazali A-RM, Muslimin M, Jeffery J, et al. (2013) Is there a risk of suburban transmission of malaria in Selangor, Malaysia? Plos One 8: e77924.	Braima KA, Abdul Aziz NM (2014) personal communication
203	1	0	1			confirmed malaria cases	human	1	2009	Malaysia	MYS	site 14, Selangor	Selangor State	point	3.5001	101.646						1048	Braima KA, Sum J-S, Ghazali A-RM, Muslimin M, Jeffery J, et al. (2013) Is there a risk of suburban transmission of malaria in Selangor, Malaysia? Plos One 8: e77924.	Braima KA, Abdul Aziz NM (2014) personal communication
204	1	0	1			confirmed malaria cases	human	1	2009	Malaysia	MYS	site 15, Selangor	Selangor State	point	3.38286	101.691						1048	Braima KA, Sum J-S, Ghazali A-RM, Muslimin M, Jeffery J, et al. (2013) Is there a risk of suburban transmission of malaria in Selangor, Malaysia? Plos One 8: e77924.	Braima KA, Abdul Aziz NM (2014) personal communication
205	1	0	1			confirmed malaria cases	human	1	2009	Malaysia	MYS	site 16, Selangor	Selangor State	point	3.59074	101.74						1048	Braima KA, Sum J-S, Ghazali A-RM, Muslimin M, Jeffery J, et al. (2013) Is there a risk of suburban transmission of malaria in Selangor, Malaysia? Plos One 8: e77924.	Braima KA, Abdul Aziz NM (2014) personal communication
206	1	0	1			confirmed malaria cases	human	1	2009	Malaysia	MYS	site 17, Selangor	Selangor State	point	3.63719	101.576						1048	Braima KA, Sum J-S, Ghazali A-RM, Muslimin M, Jeffery J, et al. (2013) Is there a risk of suburban transmission of malaria in Selangor, Malaysia? Plos One 8: e77924.	Braima KA, Abdul Aziz NM (2014) personal communication
207	1	0	1			confirmed malaria cases	human	1	2009	Malaysia	MYS	site 18, Selangor	Selangor State	point	3.42541	101.681						1048	Braima KA, Sum J-S, Ghazali A-RM, Muslimin M, Jeffery J, et al. (2013) Is there a risk of suburban transmission of malaria in Selangor, Malaysia? Plos One 8: e77924.	Braima KA, Abdul Aziz NM (2014) personal communication
208	1	0	1			confirmed malaria cases	human	1	2009	Malaysia	MYS	site 19, Selangor	Selangor State	point	3.40433	101.691						1048	Braima KA, Sum J-S, Ghazali A-RM, Muslimin M, Jeffery J, et al. (2013) Is there a risk of suburban transmission of malaria in Selangor, Malaysia? Plos One 8: e77924.	Braima KA, Abdul Aziz NM (2014) personal communication
209	1	0	1			confirmed malaria cases	human	1	2009	Malaysia	MYS	site 20, Selangor	Selangor State	point	3.40996	101.688						1048	Braima KA, Sum J-S, Ghazali A-RM, Muslimin M, Jeffery J, et al. (2013) Is there a risk of suburban transmission of malaria in Selangor, Malaysia? Plos One 8: e77924.	Braima KA, Abdul Aziz NM (2014) personal communication
210	1	0	1	1	actual	case report	human	2	2012	Malaysia	MYS	Gunung Lambak Forest	Johor State	polygon			para_ras1		19	1.99555	103.363	992	Lee W-C, Chin P-W, Lau Y-L, Chin L-C, Fong M-Y, et al. (2013) Hyperparasitaemic human Plasmodium knowlesi infection with atypical morphology in peninsular Malaysia. Malar J 12.	Lau YL (2014) personal communication
211	1	0	0	1	actual	case report traveller	human	2	2013	Thailand	THA	Khao Sok National Park	Surat Thani Province	polygon	8.94154	98.6238	para_ras1		20	8.94154	98.6238	1049	Orth, H., B. O. Jensen, et al. (2013). "Plasmodium knowlesi infection imported to Germany, January 2013." Eurosurveillance 18(40): 4-6.
213	1	0	1	1	actual	case report	human	2	2012	Malaysia	MYS	Ranau District	Sabah State	polygon			Admin2	37419		5.86567	116.745	808	Rajahram GS, Barber BE, Yeo TW, Tan WW, William T (2013) Case report: Fatal Plasmodium knowlesi malaria following an atypical clinical presentation and delayed diagnosis. Med J Malaysia 68: 71-72.
215	1	0	1	1	actual	case report	human	2	2012	Malaysia	MYS	Pasir Mas	Kelantan State	polygon			Admin2	37362		5.99965	102.085	1033	Azidah AK, Faizal MMA, Lili HY, Zeehaida M (2014) Severe Plasmodium knowlesi infection with multiorgan involvement in north east peninsular Malaysia. Tropical Biomedicine 31: 31-35.
218	1	0	1	56	actual	confirmed malaria cases	human	1	2011	Malaysia	MYS	Kudat District	Sabah State	polygon			Admin2	37412		7.01309	116.927	994	Barber BE, William T, Grigg MJ, Menon J, Auburn S, et al. (2013) A prospective comparative study of knowlesi, falciparum, and vivax malaria in Sabah, Malaysia: High proportion with severe disease from Plasmodium knowlesi and Plasmodium vivax but no mortality with early referral and artesunate therapy. Clinical Infectious Diseases 56: 383-397.	Anderios F, Naing DKS, Lin Z, Emran NA (2012) Single nucleotide polymorphism of SSU rRNA gene among Plasmodium Knowlesi isolates of Sabah. International Journal of Collaborative Research on Internal Medicine and Public Health 4: 1007-1016.
219	1	0	1	21	actual	confirmed malaria cases	human	1	2011	Malaysia	MYS	Pitas District	Sabah State	polygon			Admin2	37418		6.71156	117.108	994	Barber BE, William T, Grigg MJ, Menon J, Auburn S, et al. (2013) A prospective comparative study of knowlesi, falciparum, and vivax malaria in Sabah, Malaysia: High proportion with severe disease from Plasmodium knowlesi and Plasmodium vivax but no mortality with early referral and artesunate therapy. Clinical Infectious Diseases 56: 383-397.
220	1	0	1	41	actual	confirmed malaria cases	human	1	2011	Malaysia	MYS	Kota Marudu District	Sabah State	polygon			Admin2	37410		6.41708	116.805	994	Barber BE, William T, Grigg MJ, Menon J, Auburn S, et al. (2013) A prospective comparative study of knowlesi, falciparum, and vivax malaria in Sabah, Malaysia: High proportion with severe disease from Plasmodium knowlesi and Plasmodium vivax but no mortality with early referral and artesunate therapy. Clinical Infectious Diseases 56: 383-397.
221	1	0	1			knowlesi confirmed previously	human	3	2012	Malaysia	MYS	Kelantan State	Kelantan State	polygon			Admin1	1893		5.28089	102.029	1043	Fong M-Y, Lau Y-L, Chang P-Y, Anthony CN (2014) Genetic diversity, haplotypes and allele groups of Duffy binding protein (PkDBPalphaII) of Plasmodium knowlesi clinical isolates from Peninsular Malaysia. Parasites and Vectors 7: 161-161.
222	1	0	1			knowlesi confirmed previously	human	3	2011	Malaysia	MYS	Perak State	Perak State	polygon			Admin1	1898		4.77603	101.109	1043	Fong M-Y, Lau Y-L, Chang P-Y, Anthony CN (2014) Genetic diversity, haplotypes and allele groups of Duffy binding protein (PkDBPalphaII) of Plasmodium knowlesi clinical isolates from Peninsular Malaysia. Parasites and Vectors 7: 161-161.
223	1	0	1			knowlesi confirmed previously	human	3	2010	Malaysia	MYS	Pahang State	Pahang State	polygon			Admin2	37382		4.34676	101.913	1043	Fong M-Y, Lau Y-L, Chang P-Y, Anthony CN (2014) Genetic diversity, haplotypes and allele groups of Duffy binding protein (PkDBPalphaII) of Plasmodium knowlesi clinical isolates from Peninsular Malaysia. Parasites and Vectors 7: 161-161.
224	1	0	1			knowlesi confirmed previously	human	3	2011	Malaysia	MYS	Selangor State	Selangor State	polygon			Admin2	37455		3.55981	101.581	1043	Fong M-Y, Lau Y-L, Chang P-Y, Anthony CN (2014) Genetic diversity, haplotypes and allele groups of Duffy binding protein (PkDBPalphaII) of Plasmodium knowlesi clinical isolates from Peninsular Malaysia. Parasites and Vectors 7: 161-161.
225	1	0	1			knowlesi confirmed previously	human	3	2010	Malaysia	MYS	Negeri Sembilan State	Negeri Sembilan State	polygon			Admin1	1896		2.77725	102.208	1043	Fong M-Y, Lau Y-L, Chang P-Y, Anthony CN (2014) Genetic diversity, haplotypes and allele groups of Duffy binding protein (PkDBPalphaII) of Plasmodium knowlesi clinical isolates from Peninsular Malaysia. Parasites and Vectors 7: 161-161.
226	1	0	1			knowlesi confirmed previously	monkey	3	2010	Malaysia	MYS	Negeri Sembilan State	Negeri Sembilan State	polygon			Admin1	1896		2.77725	102.208	1043	Fong M-Y, Lau Y-L, Chang P-Y, Anthony CN (2014) Genetic diversity, haplotypes and allele groups of Duffy binding protein (PkDBPalphaII) of Plasmodium knowlesi clinical isolates from Peninsular Malaysia. Parasites and Vectors 7: 161-161.
227	1	0	1			knowlesi confirmed previously	monkey	3	2010	Malaysia	MYS	Pahang State	Pahang State	polygon			Admin2	37382		4.34676	101.913	1043	Fong M-Y, Lau Y-L, Chang P-Y, Anthony CN (2014) Genetic diversity, haplotypes and allele groups of Duffy binding protein (PkDBPalphaII) of Plasmodium knowlesi clinical isolates from Peninsular Malaysia. Parasites and Vectors 7: 161-161.
228	1	0	1	20	divided pool	confirmed malaria cases	human	1	2010	Malaysia	MYS	Sarikei District	Sarawak State	polygon			Admin2	37447		2.1675	111.398	1035	Foster D, Cox-Singh J, Mohamad DSA, Krishna S, Chin PP, et al. (2014) Evaluation of three rapid diagnostic tests for the detection of human infections with Plasmodium knowlesi. Malaria Journal 13.
229	1	0	1	20	divided pool	confirmed malaria cases	human	1	2011	Malaysia	MYS	Sarikei District	Sarawak State	polygon			Admin2	37447		2.1675	111.398	1035	Foster D, Cox-Singh J, Mohamad DSA, Krishna S, Chin PP, et al. (2014) Evaluation of three rapid diagnostic tests for the detection of human infections with Plasmodium knowlesi. Malaria Journal 13.
230	0	0	0	561	divided pool	cross section plus suspected cases	human	1	2007	Bangladesh	BGD	Bandarban District	Chittagong	polygon	21.8136	92.3686	Admin2	5767		21.8136	92.3686	1032	Fuehrer H-P, Swoboda P, Harl J, Starzengruber P, Habler VE, et al. (2014) High prevalence and genetic diversity of Plasmodium malariae and no evidence of Plasmodium knowlesi in Bangladesh. Parasitology Research 113: 1537-1543.	Noedl H (2014) personal communication
231	0	0	0	561	divided pool	cross section plus suspected cases	human	1	2008	Bangladesh	BGD	Bandarban District	Chittagong	polygon	21.8136	92.3686	Admin2	5767		21.8136	92.3686	1032	Fuehrer H-P, Swoboda P, Harl J, Starzengruber P, Habler VE, et al. (2014) High prevalence and genetic diversity of Plasmodium malariae and no evidence of Plasmodium knowlesi in Bangladesh. Parasitology Research 113: 1537-1543.	Noedl H (2014) personal communication
234	0	0	0	561	divided pool	cross section plus suspected cases	human	1	2009	Bangladesh	BGD	Bandarban District	Chittagong	polygon	21.8136	92.3686	Admin2	5767		21.8136	92.3686	1032	Fuehrer H-P, Swoboda P, Harl J, Starzengruber P, Habler VE, et al. (2014) High prevalence and genetic diversity of Plasmodium malariae and no evidence of Plasmodium knowlesi in Bangladesh. Parasitology Research 113: 1537-1543.	Noedl H (2014) personal communication
235	0	0	0	561	divided pool	cross section plus suspected cases	human	1	2010	Bangladesh	BGD	Bandarban District	Chittagong	polygon	21.8136	92.3686	Admin2	5767		21.8136	92.3686	1032	Fuehrer H-P, Swoboda P, Harl J, Starzengruber P, Habler VE, et al. (2014) High prevalence and genetic diversity of Plasmodium malariae and no evidence of Plasmodium knowlesi in Bangladesh. Parasitology Research 113: 1537-1543.	Noedl H (2014) personal communication
236	1	0	1	5	actual	monkeys	monkey	1	2013	Malaysia	MYS	Mukah, Sibu Division	Sarawak State	point	2.89791	112.087							Singh B (2014) personal communication
237	1	0	1	28	actual	monkeys	monkey	1	2013	Malaysia	MYS	Limbang Division	Sarawak State	polygon			para_ras1		18	4.40606	115.279		Singh B (2014) personal communication
238	1	0	1	12	actual	monkeys	monkey	1	2013	Malaysia	MYS	Miri Division	Sarawak State	polygon			para_ras1		17	3.62024	114.626		Singh B (2014) personal communication
239	1	0	1	21	actual	monkeys	monkey	1	2013	Malaysia	MYS	Kapit Division	Sarawak State	polygon			para_ras1		9	2.16453	113.822		Singh B (2014) personal communication
240	0	0	1	4	actual	monkeys	monkey	1	2013	Malaysia	MYS	Samarahan Division	Sarawak State	polygon			para_ras1		32	1.23194	110.715		Singh B (2014) personal communication
241	1	0	1	14	actual	monkeys	monkey	1	2013	Malaysia	MYS	Kuching Division	Sarawak State	polygon			para_ras1		26	1.50236	110.109		Singh B (2014) personal communication
242	1	0	1	7	actual	monkeys	monkey	1	2013	Malaysia	MYS	Betong, Sri Aman Division	Sarawak State	point	1.41021	111.53							Singh B (2014) personal communication
243	1	0	1	7	actual	monkeys	monkey	1	2013	Malaysia	MYS	Sarikei Division	Sarawak State	polygon			para_ras1		15	2.01081	111.667		Singh B (2014) personal communication
244	1	0	1	1	actual	mosquitoes with sporozoites or oocysts	mosquito	1	2012	Malaysia	MYS	Site 2, Ulu Yam	Selangor State	point	3.4057	101.685						1201	Vythilingam I, Lim YAL, Venugopalan B, Ngui R, Leong CS, et al. (2014) Plasmodium knowlesi malaria an emerging public health problem in Hulu Selangor, Selangor, Malaysia (2009-2013): epidemiologic and entomologic analysis. Parasites and Vectors 7: 436.	Vythilingam I (2014) personal communication
246	0	0	1	2	actual	confirmed malaria cases	human	1	2013	Malaysia	MYS	Kedah State	Kedah State	polygon			Admin1	1892		5.92315	100.66	1086	Yusof R, Lau YL, Mahmud R, Fong MY, Jelip J, et al. (2014) High proportion of knowlesi malaria in recent malaria cases in Malaysia. Malaria Journal 13: 168.
247	1	0	1	9	divided pool	confirmed malaria cases	human	1	2013	Malaysia	MYS	QUEEN ELIZABETH HOSPITAL (KOTA KINABALU) - STATE catchment	Sabah State	polygon			Admin1	1901		5.3504	117.127	1086	Yusof R, Lau YL, Mahmud R, Fong MY, Jelip J, et al. (2014) High proportion of knowlesi malaria in recent malaria cases in Malaysia. Malaria Journal 13: 168.	Lau YL (2014) personal communication
249	1	0	1	9	divided pool	confirmed malaria cases	human	1	2013	Malaysia	MYS	PITAS HOSPITAL DISTRICT	Sabah State	polygon			Admin2	37418		6.71156	117.108	1086	Yusof R, Lau YL, Mahmud R, Fong MY, Jelip J, et al. (2014) High proportion of knowlesi malaria in recent malaria cases in Malaysia. Malaria Journal 13: 168.	Lau YL (2014) personal communication
250	1	0	1	9	divided pool	confirmed malaria cases	human	1	2013	Malaysia	MYS	KUDAT HOSPITAL DISTRICT	Sabah State	polygon			Admin2	37412		7.01309	116.927	1086	Yusof R, Lau YL, Mahmud R, Fong MY, Jelip J, et al. (2014) High proportion of knowlesi malaria in recent malaria cases in Malaysia. Malaria Journal 13: 168.	Lau YL (2014) personal communication
252	1	0	1	18	divided pool	confirmed malaria cases	human	1	2013	Malaysia	MYS	RANAU CLINIC DISTRICT	Sabah State	polygon			Admin2	37419		5.86567	116.745	1086	Yusof R, Lau YL, Mahmud R, Fong MY, Jelip J, et al. (2014) High proportion of knowlesi malaria in recent malaria cases in Malaysia. Malaria Journal 13: 168.	Lau YL (2014) personal communication
255	1	0	1	9	divided pool	confirmed malaria cases	human	1	2013	Malaysia	MYS	KARAKIT CLINIC DISTRICT	Sabah State	polygon			para_ras2		8	7.25453	117.166	1086	Yusof R, Lau YL, Mahmud R, Fong MY, Jelip J, et al. (2014) High proportion of knowlesi malaria in recent malaria cases in Malaysia. Malaria Journal 13: 168.	Lau YL (2014) personal communication
256	1	0	1	18	divided pool	confirmed malaria cases	human	1	2013	Malaysia	MYS	LOTONG CL INIC DISTRICT	Sabah State	polygon			Admin2	37410		6.41708	116.805	1086	Yusof R, Lau YL, Mahmud R, Fong MY, Jelip J, et al. (2014) High proportion of knowlesi malaria in recent malaria cases in Malaysia. Malaria Journal 13: 168.	Lau YL (2014) personal communication
258	1	0	1	36	divided pool	confirmed malaria cases	human	1	2013	Malaysia	MYS	APIN -APIN CLINIC DISTRICT	Sabah State	polygon			Admin2	37406		5.26453	116.273	1086	Yusof R, Lau YL, Mahmud R, Fong MY, Jelip J, et al. (2014) High proportion of knowlesi malaria in recent malaria cases in Malaysia. Malaria Journal 13: 168.	Lau YL (2014) personal communication
259	1	0	1	30	divided pool	confirmed malaria cases	human	1	2013	Malaysia	MYS	HOSPITAL UMUM SARAWAK (KUCHING) STATE	Sarawak State	polygon			Admin1	1902		2.5903	113.299	1086	Yusof R, Lau YL, Mahmud R, Fong MY, Jelip J, et al. (2014) High proportion of knowlesi malaria in recent malaria cases in Malaysia. Malaria Journal 13: 168.	Lau YL (2014) personal communication
260	1	0	1	30	divided pool	confirmed malaria cases	human	1	2013	Malaysia	MYS	SARAWAK KAPIT HOSPITAL DISTRICT	Sarawak State	polygon			Admin2	37435		1.85242	113.531	1086	Yusof R, Lau YL, Mahmud R, Fong MY, Jelip J, et al. (2014) High proportion of knowlesi malaria in recent malaria cases in Malaysia. Malaria Journal 13: 168.	Lau YL (2014) personal communication
261	1	0	1	30	divided pool	confirmed malaria cases	human	1	2013	Malaysia	MYS	SIBU HOSPITAL DISTRICT	Sarawak State	polygon			Admin2	37449		2.41114	111.867	1086	Yusof R, Lau YL, Mahmud R, Fong MY, Jelip J, et al. (2014) High proportion of knowlesi malaria in recent malaria cases in Malaysia. Malaria Journal 13: 168.	Lau YL (2014) personal communication
262	1	0	1	30	divided pool	confirmed malaria cases	human	1	2013	Malaysia	MYS	SRI AMAN HOSPITAL DISTRICT	Sarawak State	polygon			Admin2	37452		1.30001	111.411	1086	Yusof R, Lau YL, Mahmud R, Fong MY, Jelip J, et al. (2014) High proportion of knowlesi malaria in recent malaria cases in Malaysia. Malaria Journal 13: 168.	Lau YL (2014) personal communication
263	1	0	1	8	divided pool	confirmed malaria cases	human	1	2013	Malaysia	MYS	RAJA PEREMPUAN ZAINAB II HOSPITAL (KOTA BHARU) STATE	Kelantan State	polygon			Admin1	1893		5.28089	102.029	1086	Yusof R, Lau YL, Mahmud R, Fong MY, Jelip J, et al. (2014) High proportion of knowlesi malaria in recent malaria cases in Malaysia. Malaria Journal 13: 168.	Lau YL (2014) personal communication
264	1	0	1	8	divided pool	confirmed malaria cases	human	1	2013	Malaysia	MYS	GUA MUSANG HOSPITAL DISTRICT	Kelantan State	polygon			Admin2	37357		4.94898	101.958	1086	Yusof R, Lau YL, Mahmud R, Fong MY, Jelip J, et al. (2014) High proportion of knowlesi malaria in recent malaria cases in Malaysia. Malaria Journal 13: 168.	Lau YL (2014) personal communication
265	1	0	1	8	divided pool	confirmed malaria cases	human	1	2013	Malaysia	MYS	KELANTAN TENGKU ANIS HOSPITAL DISTRICT	Kelantan State	polygon			Admin2	37363		5.83968	102.386	1086	Yusof R, Lau YL, Mahmud R, Fong MY, Jelip J, et al. (2014) High proportion of knowlesi malaria in recent malaria cases in Malaysia. Malaria Journal 13: 168.	Lau YL (2014) personal communication
266	1	0	1	8	divided pool	confirmed malaria cases	human	1	2013	Malaysia	MYS	KUALA KRAI HOSPITAL DISTRICT	Kelantan State	polygon			Admin2	37360		5.41842	102.161	1086	Yusof R, Lau YL, Mahmud R, Fong MY, Jelip J, et al. (2014) High proportion of knowlesi malaria in recent malaria cases in Malaysia. Malaria Journal 13: 168.	Lau YL (2014) personal communication
267	1	0	1	8	divided pool	confirmed malaria cases	human	1	2013	Malaysia	MYS	TANAH MERAH HOSPITAL DISTRICT	Kelantan State	polygon			Admin2	37364		5.75272	102.028	1086	Yusof R, Lau YL, Mahmud R, Fong MY, Jelip J, et al. (2014) High proportion of knowlesi malaria in recent malaria cases in Malaysia. Malaria Journal 13: 168.	Lau YL (2014) personal communication
268	1	0	1	8	divided pool	confirmed malaria cases	human	1	2013	Malaysia	MYS	SELISING CLINIC DISTRICT	Kelantan State	polygon			para_ras1		31	5.90513	102.333	1086	Yusof R, Lau YL, Mahmud R, Fong MY, Jelip J, et al. (2014) High proportion of knowlesi malaria in recent malaria cases in Malaysia. Malaria Journal 13: 168.	Lau YL (2014) personal communication
269	1	0	1	8	divided pool	confirmed malaria cases	human	1	2013	Malaysia	MYS	JELI HOSPITAL DISTRICT	Kelantan State	polygon			Admin2	37358		5.57276	101.829	1086	Yusof R, Lau YL, Mahmud R, Fong MY, Jelip J, et al. (2014) High proportion of knowlesi malaria in recent malaria cases in Malaysia. Malaria Journal 13: 168.	Lau YL (2014) personal communication
270	1	0	1	12	divided pool	confirmed malaria cases	human	1	2013	Malaysia	MYS	KUALA LIPIS HOSPITAL DISTRICT	Pahang State	polygon			Admin2	37382		4.34676	101.913	1086	Yusof R, Lau YL, Mahmud R, Fong MY, Jelip J, et al. (2014) High proportion of knowlesi malaria in recent malaria cases in Malaysia. Malaria Journal 13: 168.	Lau YL (2014) personal communication
271	1	0	1	12	divided pool	confirmed malaria cases	human	1	2013	Malaysia	MYS	JERANTUT HOSPITAL DISTRICT	Pahang State	polygon			Admin2	37380		4.2617	102.553	1086	Yusof R, Lau YL, Mahmud R, Fong MY, Jelip J, et al. (2014) High proportion of knowlesi malaria in recent malaria cases in Malaysia. Malaria Journal 13: 168.	Lau YL (2014) personal communication
272	1	0	1	37	divided pool	confirmed malaria cases	human	1	2013	Malaysia	MYS	TENGKU AMPUAN RAHIMAH HOSPITAL (KLANG) STATE	Selangor State	polygon			Admin1	1903		3.27258	101.5	1086	Yusof R, Lau YL, Mahmud R, Fong MY, Jelip J, et al. (2014) High proportion of knowlesi malaria in recent malaria cases in Malaysia. Malaria Journal 13: 168.	Lau YL (2014) personal communication
273	1	0	1	37	divided pool	confirmed malaria cases	human	1	2013	Malaysia	MYS	SELAYANG HOSPITAL DISTRIC	Selangor State	polygon			Admin2	37454		3.28214	101.649	1086	Yusof R, Lau YL, Mahmud R, Fong MY, Jelip J, et al. (2014) High proportion of knowlesi malaria in recent malaria cases in Malaysia. Malaria Journal 13: 168.	Lau YL (2014) personal communication
274	1	0	1	37	divided pool	confirmed malaria cases	human	1	2013	Malaysia	MYS	KUALA KUBU BARU HOSPITAL DISTRIC	Selangor State	polygon			Admin2	37455		3.55981	101.581	1086	Yusof R, Lau YL, Mahmud R, Fong MY, Jelip J, et al. (2014) High proportion of knowlesi malaria in recent malaria cases in Malaysia. Malaria Journal 13: 168.	Lau YL (2014) personal communication
275	1	0	1	4	divided pool	confirmed malaria cases	human	1	2013	Malaysia	MYS	SULTANAH FATIMAH SPECIAL IST HOSPITAL (MUAR) DISTRICT	Johor State	polygon			Admin2	37342		2.18784	102.725	1086	Yusof R, Lau YL, Mahmud R, Fong MY, Jelip J, et al. (2014) High proportion of knowlesi malaria in recent malaria cases in Malaysia. Malaria Journal 13: 168.	Lau YL (2014) personal communication
276	1	0	1	4	divided pool	confirmed malaria cases	human	1	2013	Malaysia	MYS	HAJJAH KALTHOM HOSPITAL (KLUANG) DISTRICT	Johor State	polygon			Admin2	37339		2.06695	103.388	1086	Yusof R, Lau YL, Mahmud R, Fong MY, Jelip J, et al. (2014) High proportion of knowlesi malaria in recent malaria cases in Malaysia. Malaria Journal 13: 168.	Lau YL (2014) personal communication
277	1	0	1	2	divided pool	confirmed malaria cases	human	1	2013	Malaysia	MYS	TUANKU NUR ZAHIRAH HOSPITAL (KUALA TERENGGANU) STATE	Terengganu State	polygon			Admin1	1904		4.9276	102.953	1086	Yusof R, Lau YL, Mahmud R, Fong MY, Jelip J, et al. (2014) High proportion of knowlesi malaria in recent malaria cases in Malaysia. Malaria Journal 13: 168.	Lau YL (2014) personal communication
278	1	0	1	2	divided pool	confirmed malaria cases	human	1	2013	Malaysia	MYS	BESUT HOSPITAL DISTRICT	Terengganu State	polygon			Admin2	37463		5.5957	102.521	1086	Yusof R, Lau YL, Mahmud R, Fong MY, Jelip J, et al. (2014) High proportion of knowlesi malaria in recent malaria cases in Malaysia. Malaria Journal 13: 168.	Lau YL (2014) personal communication
279	1	0	1	10	actual	confirmed malaria cases	human	1	2013	Malaysia	MYS	TUANKU JAAFAR HOSPITAL (SEREMBAN) STATE	Negeri Sembilan State	polygon			Admin1	1896		2.77725	102.208	1086	Yusof R, Lau YL, Mahmud R, Fong MY, Jelip J, et al. (2014) High proportion of knowlesi malaria in recent malaria cases in Malaysia. Malaria Journal 13: 168.	Lau YL (2014) personal communication
281	1	0	1	129	divided pool	confirmed malaria cases	human	1	2008	Malaysia	MYS	Sarikei Division	Sarawak State	polygon			para_ras1		15	2.01081	111.667	1106	Ahmed AM, Pinheiro MM, Divis PC, Siner A, Zainudin R, et al. (2014) Disease progression in Plasmodium knowlesi malaria Is linked to variation in invasion gene family members. PLoS Neglected Tropical Diseases 8: e3086-e3086.
282	1	0	1	129	divided pool	confirmed malaria cases	human	1	2009	Malaysia	MYS	Sarikei Division	Sarawak State	polygon			para_ras1		15	2.01081	111.667	1106	Ahmed AM, Pinheiro MM, Divis PC, Siner A, Zainudin R, et al. (2014) Disease progression in Plasmodium knowlesi malaria Is linked to variation in invasion gene family members. PLoS Neglected Tropical Diseases 8: e3086-e3086.
283	1	0	1	129	divided pool	confirmed malaria cases	human	1	2010	Malaysia	MYS	Sarikei Division	Sarawak State	polygon			para_ras1		15	2.01081	111.667	1106	Ahmed AM, Pinheiro MM, Divis PC, Siner A, Zainudin R, et al. (2014) Disease progression in Plasmodium knowlesi malaria Is linked to variation in invasion gene family members. PLoS Neglected Tropical Diseases 8: e3086-e3086.
297	1	0	1	1	actual	case report	human	2	2012	Brunei	BRN	Brunei	Brunei	polygon			Admin0	40		4.52029	114.748	985	Ramaswami A, Pisharam JK, Aung H, Ghazala K, Maboud K, et al. (2013) Co-incidental Plasmodium knowlesi and Mucormycosis infections presenting with acute kidney injury and lower gastrointestinal bleeding. American Journal of Case Reports 14: 103-105.
298	1	0	0			faecal samples	monkey	1	2012	Vietnam	VNM	forests of Khanh Phu Commune	Khanh Hoa Province	point	12.206	108.936						1014	Huffman MA, Satou M, Kawai S, Maeno Y, Kawamoto Y, et al. (2013) New perspectives on the transmission of malaria between macaques and humans: The case of Vietnam. Folia Primatologica 84: 288-289.
299	1	0	0			palm oil plantation workers	human	1	2011	Indonesia	IDN	Central Kalimantan	Central Kalimantan	polygon	-1.60194	113.416	Admin1	1013667		-1.60194	113.416	1006	Hadi MS, Sumedi DP (2013) Malaria Baru Dari Primata. Jakarta: Pusat Komunikasi Publik Setjen Kementerian Kesehatan Ri. 1-2 p.
300	1	0	1	47	divided pool	confirmed malaria cases	human	1	2009	Malaysia	MYS	Beluran District	Sabah State	polygon			para_ras1		10	5.80589	117.479	896	Goh XT, Al Lim Y, Vythilingam I, Chew CH, Lee PC, et al. (2013) Increased detection of Plasmodium knowlesi in Sandakan division, Sabah as revealed by PlasmoNex (TM). Malar J 12: 28.
301	1	0	1	47	divided pool	confirmed malaria cases	human	1	2009	Malaysia	MYS	Kinabatangan District	Sabah State	polygon			Admin2	37407		5.24658	117.538	896	Goh XT, Al Lim Y, Vythilingam I, Chew CH, Lee PC, et al. (2013) Increased detection of Plasmodium knowlesi in Sandakan division, Sabah as revealed by PlasmoNex (TM). Malar J 12: 28.
302	1	0	1	47	divided pool	confirmed malaria cases	human	1	2009	Malaysia	MYS	Sandakan District	Sabah State	polygon			Admin2	37420		5.76204	117.999	896	Goh XT, Al Lim Y, Vythilingam I, Chew CH, Lee PC, et al. (2013) Increased detection of Plasmodium knowlesi in Sandakan division, Sabah as revealed by PlasmoNex (TM). Malar J 12: 28.
303	1	0	1	47	divided pool	confirmed malaria cases	human	1	2009	Malaysia	MYS	Tongod District	Sabah State	polygon			para_ras1		34	5.1188	117.056	896	Goh XT, Al Lim Y, Vythilingam I, Chew CH, Lee PC, et al. (2013) Increased detection of Plasmodium knowlesi in Sandakan division, Sabah as revealed by PlasmoNex (TM). Malar J 12: 28.
304	1	0	1	1	actual	case report	human	2	2012	Malaysia	MYS	Perak State	Perak State	polygon			Admin1	1898		4.77603	101.109	997	Fan L, Lee SY, Koay E, Harkensee C (2013) Plasmodium knowlesi infection: a diagnostic challenge. BMJ case reports 2013.
305	1	0	0	1	actual	case report traveller	human	2	2012	Thailand	THA	Ranong Province	Ranong Province	polygon	9.96786	98.7005	Admin1	2900		9.96786	98.7005	986	Ehrhardt J, Trein A, Kremsner PG, Frank M (2013) Plasmodium knowlesi and HIV co-infection in a German traveller to Thailand. Malar J 12.
308	1	0	1	1	actual	case report traveller	human	2	2006	Brunei	BRN	Brunei	Brunei	polygon			Admin0	40		4.52029	114.748	984	Anonymous (2013) Imported malaria cases and deaths, United Kingdom: 1993 - 2012. Public Health England.
309	1	0	1	148	divided pool	confirmed malaria cases	human	1	2009	Malaysia	MYS	Kudat Division	Sabah State	polygon			para_ras1		33	6.66561	116.944	799	Barber BE, William T, Dhararaj P, Anderios F, Grigg MJ, et al. (2012) Epidemiology of Plasmodium knowlesi malaria in north-east Sabah, Malaysia: family clusters and wide age distribution. Malar J 11: 401.
310	1	0	1	148	divided pool	confirmed malaria cases	human	1	2010	Malaysia	MYS	Kudat Division	Sabah State	polygon			para_ras1		33	6.66561	116.944	799	Barber BE, William T, Dhararaj P, Anderios F, Grigg MJ, et al. (2012) Epidemiology of Plasmodium knowlesi malaria in north-east Sabah, Malaysia: family clusters and wide age distribution. Malar J 11: 401.
311	1	0	1	148	divided pool	confirmed malaria cases	human	1	2011	Malaysia	MYS	Kudat Division	Sabah State	polygon			para_ras1		33	6.66561	116.944	799	Barber BE, William T, Dhararaj P, Anderios F, Grigg MJ, et al. (2012) Epidemiology of Plasmodium knowlesi malaria in north-east Sabah, Malaysia: family clusters and wide age distribution. Malar J 11: 401.
312	1	0	1			knowlesi confirmed previously	human	3	2011	Malaysia	MYS	Ranau District	Sabah State	polygon			Admin2	37419		5.86567	116.745	431	Anderios F, Naing DKS, Lin Z, Emran NA (2012) Single nucleotide polymorphism of SSU rRNA gene among Plasmodium Knowlesi isolates of Sabah. International Journal of Collaborative Research on Internal Medicine and Public Health 4: 1007-1016.
313	1	0	1			knowlesi confirmed previously	human	3	2011	Malaysia	MYS	Kinbatagan District	Sabah State	polygon			Admin2	37407		5.24658	117.538	431	Anderios F, Naing DKS, Lin Z, Emran NA (2012) Single nucleotide polymorphism of SSU rRNA gene among Plasmodium Knowlesi isolates of Sabah. International Journal of Collaborative Research on Internal Medicine and Public Health 4: 1007-1016.
314	1	0	1			knowlesi confirmed previously	human	3	2011	Malaysia	MYS	Keningau District	Sabah State	polygon			Admin2	37406		5.26453	116.273	431	Anderios F, Naing DKS, Lin Z, Emran NA (2012) Single nucleotide polymorphism of SSU rRNA gene among Plasmodium Knowlesi isolates of Sabah. International Journal of Collaborative Research on Internal Medicine and Public Health 4: 1007-1016.
315	1	0	1			knowlesi confirmed previously	human	3	2011	Malaysia	MYS	Kudat District	Sabah State	polygon			Admin2	37412		7.01309	116.927	431	Anderios F, Naing DKS, Lin Z, Emran NA (2012) Single nucleotide polymorphism of SSU rRNA gene among Plasmodium Knowlesi isolates of Sabah. International Journal of Collaborative Research on Internal Medicine and Public Health 4: 1007-1016.
316	1	0	1			knowlesi confirmed previously	human	3	2011	Malaysia	MYS	Tenom District	Sabah State	polygon			Admin2	37425		4.87915	115.952	431	Anderios F, Naing DKS, Lin Z, Emran NA (2012) Single nucleotide polymorphism of SSU rRNA gene among Plasmodium Knowlesi isolates of Sabah. International Journal of Collaborative Research on Internal Medicine and Public Health 4: 1007-1016.
317	1	0	1	8	divided pool	case series	human	2	2002	Brunei	BRN	Temburong District	Brunei	polygon			Admin1	700		4.60197	115.172	1167	WHO Regional Office for the Western Pacific (2011) Informal consultation on the public health importance of Plasmodium knowlesi. Manila, Philippines: World Health Organization. 36 p.
318	1	0	1	8	divided pool	case series	human	2	2007	Brunei	BRN	Temburong District	Brunei	polygon			Admin1	700		4.60197	115.172	1167	WHO Regional Office for the Western Pacific (2011) Informal consultation on the public health importance of Plasmodium knowlesi. Manila, Philippines: World Health Organization. 36 p.
319	1	0	1	8	divided pool	case series	human	2	2002	Brunei	BRN	Tutong District	Brunei	polygon			Admin1	701		4.62977	114.715	1167	WHO Regional Office for the Western Pacific (2011) Informal consultation on the public health importance of Plasmodium knowlesi. Manila, Philippines: World Health Organization. 36 p.
320	1	0	1	8	divided pool	case series	human	2	2007	Brunei	BRN	Tutong District	Brunei	polygon			Admin1	701		4.62977	114.715	1167	WHO Regional Office for the Western Pacific (2011) Informal consultation on the public health importance of Plasmodium knowlesi. Manila, Philippines: World Health Organization. 36 p.
321	1	0	1	8	divided pool	case series	human	2	2002	Brunei	BRN	Belait District	Brunei	polygon			Admin1	698		4.36776	114.541	1167	WHO Regional Office for the Western Pacific (2011) Informal consultation on the public health importance of Plasmodium knowlesi. Manila, Philippines: World Health Organization. 36 p.
322	1	0	1	8	divided pool	case series	human	2	2007	Brunei	BRN	Belait District	Brunei	polygon			Admin1	698		4.36776	114.541	1167	WHO Regional Office for the Western Pacific (2011) Informal consultation on the public health importance of Plasmodium knowlesi. Manila, Philippines: World Health Organization. 36 p.
323	1	0	0	125	divided pool	confirmed malaria cases	human	1	2002	Indonesia	IDN	South Kalimantan	South Kalimantan	polygon	-3.0006	115.435	Admin1	1013685		-3.0006	115.435	1167	WHO Regional Office for the Western Pacific (2011) Informal consultation on the public health importance of Plasmodium knowlesi. Manila, Philippines: World Health Organization. 36 p.
324	1	0	0	125	divided pool	confirmed malaria cases	human	1	2007	Indonesia	IDN	Central Kalimantan	Central Kalimantan	polygon	-1.60194	113.416	Admin1	1013667		-1.60194	113.416	1167	WHO Regional Office for the Western Pacific (2011) Informal consultation on the public health importance of Plasmodium knowlesi. Manila, Philippines: World Health Organization. 36 p.
333	1	0	1			knowlesi confirmed previously	human	3	2006	Malaysia	MYS	Kapit Hospital catchment	Sarawak State	polygon			Admin2	37435		1.85242	113.531	155	Daneshvar C, Davis TM, Cox-Singh J, Rafa'ee MZ, Zakaria SK, et al. (2010) Clinical and parasitological response to oral chloroquine and primaquine in uncomplicated human Plasmodium knowlesi infections. Malar J 9: 238.
334	1	0	1			knowlesi confirmed previously	human	3	2007	Malaysia	MYS	Kapit Hospital catchment	Sarawak State	polygon			Admin2	37435		1.85242	113.531	155	Daneshvar C, Davis TM, Cox-Singh J, Rafa'ee MZ, Zakaria SK, et al. (2010) Clinical and parasitological response to oral chloroquine and primaquine in uncomplicated human Plasmodium knowlesi infections. Malar J 9: 238.
338	1	0	0	1	actual	case report traveller	human	2	2005	Philippines	PHI	Palawan Island	Palawan Island	polygon	9.97068	118.752	Admin2	24233		9.97068	118.752	978	Kuo MC, T.T. C, C.W. C, Tsai FW, Ji DD (2009) A case report of simian malaria, Plasmodium knowlesi, in a Taiwanese traveller from Palawan island, the Philippines. Taiwan Epidemiology Bulletin 25: 167-178.
339	1	0	1	69	divided pool	confirmed malariae by microscopy cases	human	1	2000	Malaysia	MYS	Kapit Division	Sarawak State	polygon			para_ras1		9	2.16453	113.822	120	Singh B, Sung LK, Matusop A, Radhakrishnan A, Shamsul SSG, et al. (2004) A large focus of naturally acquired Plasmodium knowlesi infections in human beings. The Lancet 363: 1017-1024.
340	1	0	1	69	divided pool	confirmed malariae by microscopy cases	human	1	2001	Malaysia	MYS	Kapit Division	Sarawak State	polygon			para_ras1		9	2.16453	113.822	120	Singh B, Sung LK, Matusop A, Radhakrishnan A, Shamsul SSG, et al. (2004) A large focus of naturally acquired Plasmodium knowlesi infections in human beings. The Lancet 363: 1017-1024.
341	1	0	1	69	divided pool	confirmed malariae by microscopy cases	human	1	2002	Malaysia	MYS	Kapit Division	Sarawak State	polygon					9	2.16453	113.822	120	Singh B, Sung LK, Matusop A, Radhakrishnan A, Shamsul SSG, et al. (2004) A large focus of naturally acquired Plasmodium knowlesi infections in human beings. The Lancet 363: 1017-1024.
346	1	0	1	207	actual	confirmed malaria cases	human	1	2012	Malaysia	MYS	Sabah State	Sabah State	polygon			Admin1	1901		5.3504	117.127	1219	Lee PC, Chong ETJ, Anderios F, Lim YAL, Chew CH, et al. (2015) Molecular detection of human Plasmodium species in Sabah using PlasmoNex (TM) multiplex PCR and hydrolysis probes real-time PCR. Malaria Journal 14.
347	1	0	0	75	actual	confirmed malaria cases in non-Pk study	human	2	2012	Laos	LAO	Attapeu		polygon	14.6667	107	Admin1	1753		14.6667	107		Manske M, Amato R, Kwiatkowski D (2015) personal communication
349	1	0	0	76	actual	confirmed malaria cases in non-Pk study	human	2	2011	Vietnam	VNM	Binh Phuoc		polygon	11.75	106.917	Admin1	1012427		11.75	106.917		Manske M, Amato R, Kwiatkowski D (2015) personal communication
351	1	0	0	3	actual	confirmed malaria cases in non-Pk study	human	2	2001	Thailand	THA	Mae_Sot		polygon	16.7215	98.7107	Admin2	27105		16.7215	98.7107		Manske M, Amato R, Kwiatkowski D (2015) personal communication
352	1	0	0	4	actual	confirmed malaria cases in non-Pk study	human	2	2002	Thailand	THA	Mae_Sot		polygon	16.7215	98.7107	Admin2	27105		16.7215	98.7107		Manske M, Amato R, Kwiatkowski D (2015) personal communication
353	1	0	0	16	actual	confirmed malaria cases in non-Pk study	human	2	2003	Thailand	THA	Mae_Sot		polygon	16.7215	98.7107	Admin2	27105		16.7215	98.7107		Manske M, Amato R, Kwiatkowski D (2015) personal communication
354	1	0	0	9	actual	confirmed malaria cases in non-Pk study	human	2	2004	Thailand	THA	Mae_Sot		polygon	16.7215	98.7107	Admin2	27105		16.7215	98.7107		Manske M, Amato R, Kwiatkowski D (2015) personal communication
355	1	0	0	17	actual	confirmed malaria cases in non-Pk study	human	2	2005	Thailand	THA	Mae_Sot		polygon	16.7215	98.7107	Admin2	27105		16.7215	98.7107		Manske M, Amato R, Kwiatkowski D (2015) personal communication
359	1	0	0	93	actual	confirmed malaria cases in non-Pk study	human	2	2011	Thailand	THA	Mae_Sot		polygon	16.7215	98.7107	Admin2	27105		16.7215	98.7107		Manske M, Amato R, Kwiatkowski D (2015) personal communication
363	1	0	0	88	actual	confirmed malaria cases in non-Pk study	human	2	2011	Cambodia	KHM	Pailin		polygon	12.8667	102.6	Admin1	805		12.8667	102.6		Manske M, Amato R, Kwiatkowski D (2015) personal communication
365	1	0	0	104	actual	confirmed malaria cases in non-Pk study	human	2	2011	Cambodia	KHM	Preah_Vihear		polygon	13.75	105	Admin1	807		13.75	105		Manske M, Amato R, Kwiatkowski D (2015) personal communication
367	1	0	0	35	actual	confirmed malaria cases in non-Pk study	human	2	2007	Cambodia	KHM	Pursat		polygon	12.3333	103.667	Admin1	809		12.3333	103.667		Manske M, Amato R, Kwiatkowski D (2015) personal communication
374	1	0	0	108	actual	confirmed malaria cases in non-Pk study	human	2	2010	Cambodia	KHM	Ratanakiri		polygon	13.8333	107.117	Admin1	810		13.8333	107.117		Manske M, Amato R, Kwiatkowski D (2015) personal communication
376	1	0	0	15	actual	confirmed malaria cases in non-Pk study	human	2	2011	Thailand	THA	Sisakhet		polygon	14.8823	104.347	Admin1	2911		14.8823	104.347		Manske M, Amato R, Kwiatkowski D (2015) personal communication
379	1	0	0			knowlesi confirmed previously	human	3	2013	Thailand	THA	Khao Kitchakut National Park	Chantaburi Province	point	12.8497	102.17						1245	Nakaviroj S, Kobasa T, Teeranaipong P, Putaporntip C, Jongwutiwes S (2015) An autochthonous case of severe Plasmodium knowlesi malaria in Thailand. American Journal of Tropical Medicine and Hygiene 92: 569-572.
383	1	0	1			knowlesi confirmed previously	human	3	2013	Malaysia	MYS	Kapit Division	Sarawak State	polygon			para_ras1		9	2.16453	113.822	1280	Divis PCS, Singh B, Anderios F, Hisam S, Matusop A, et al. (2015) Admixture in humans of two divergent Plasmodium knowlesi populations associated with different macaque host species. PLoS Pathogens 11: e1004888.
384	1	0	1			knowlesi confirmed previously	human	3	2013	Malaysia	MYS	Betong District	Sarawak State	polygon			Admin2	37429		1.53384	111.488	1280	Divis PCS, Singh B, Anderios F, Hisam S, Matusop A, et al. (2015) Admixture in humans of two divergent Plasmodium knowlesi populations associated with different macaque host species. PLoS Pathogens 11: e1004888.
385	1	0	1			knowlesi confirmed previously	human	3	2013	Malaysia	MYS	Kanowit District	Sarawak State	polygon			Admin2	37434		1.96736	112.252	1280	Divis PCS, Singh B, Anderios F, Hisam S, Matusop A, et al. (2015) Admixture in humans of two divergent Plasmodium knowlesi populations associated with different macaque host species. PLoS Pathogens 11: e1004888.
386	1	0	1			knowlesi confirmed previously	human	3	2013	Malaysia	MYS	Sarikei Division	Sarawak State	polygon			para_ras1		15	2.01081	111.667	1280	Divis PCS, Singh B, Anderios F, Hisam S, Matusop A, et al. (2015) Admixture in humans of two divergent Plasmodium knowlesi populations associated with different macaque host species. PLoS Pathogens 11: e1004888.
387	1	0	1			knowlesi confirmed previously	human	3	2013	Malaysia	MYS	Miri Division	Sarawak State	polygon			para_ras1		17	3.62024	114.626	1280	Divis PCS, Singh B, Anderios F, Hisam S, Matusop A, et al. (2015) Admixture in humans of two divergent Plasmodium knowlesi populations associated with different macaque host species. PLoS Pathogens 11: e1004888.
388	1	0	1			knowlesi confirmed previously	human	3	2013	Malaysia	MYS	Kudat Division	Sabah State	polygon			para_ras1		33	6.66561	116.944	1280	Divis PCS, Singh B, Anderios F, Hisam S, Matusop A, et al. (2015) Admixture in humans of two divergent Plasmodium knowlesi populations associated with different macaque host species. PLoS Pathogens 11: e1004888.
389	1	0	1			knowlesi confirmed previously	human	3	2013	Malaysia	MYS	Ranau District	Sabah State	polygon			Admin2	37419		5.86567	116.745	1280	Divis PCS, Singh B, Anderios F, Hisam S, Matusop A, et al. (2015) Admixture in humans of two divergent Plasmodium knowlesi populations associated with different macaque host species. PLoS Pathogens 11: e1004888.
390	1	0	1			knowlesi confirmed previously	human	3	2013	Malaysia	MYS	Tenom District	Sabah State	polygon			Admin2	37425		4.87915	115.952	1280	Divis PCS, Singh B, Anderios F, Hisam S, Matusop A, et al. (2015) Admixture in humans of two divergent Plasmodium knowlesi populations associated with different macaque host species. PLoS Pathogens 11: e1004888.
391	1	0	1			knowlesi confirmed previously	human	3	2013	Malaysia	MYS	Kelantan State	Kelantan State	polygon			Admin1	1893		5.28089	102.029	1280	Divis PCS, Singh B, Anderios F, Hisam S, Matusop A, et al. (2015) Admixture in humans of two divergent Plasmodium knowlesi populations associated with different macaque host species. PLoS Pathogens 11: e1004888.
392	1	0	1			knowlesi confirmed previously	human	3	2013	Malaysia	MYS	Pahang State	Pahang State	polygon			Admin1	1897		3.73185	102.549	1280	Divis PCS, Singh B, Anderios F, Hisam S, Matusop A, et al. (2015) Admixture in humans of two divergent Plasmodium knowlesi populations associated with different macaque host species. PLoS Pathogens 11: e1004888.
393	1	0	1			knowlesi confirmed previously	monkey	3	2005	Malaysia	MYS	nr Kapit Waterboard	Sabah State	point	2.01681	112.936						1280	Divis PCS, Singh B, Anderios F, Hisam S, Matusop A, et al. (2015) Admixture in humans of two divergent Plasmodium knowlesi populations associated with different macaque host species. PLoS Pathogens 11: e1004888.
394	1	0	1			knowlesi confirmed previously	monkey	3	2007	Malaysia	MYS	Rumah Braoh	Sabah State	point	1.94973	113.031						1280	Divis PCS, Singh B, Anderios F, Hisam S, Matusop A, et al. (2015) Admixture in humans of two divergent Plasmodium knowlesi populations associated with different macaque host species. PLoS Pathogens 11: e1004888.
395	1	0	1			knowlesi confirmed previously	monkey	3	2007	Malaysia	MYS	Sungai Seranau	Sabah State	point	2.01613	112.948						1280	Divis PCS, Singh B, Anderios F, Hisam S, Matusop A, et al. (2015) Admixture in humans of two divergent Plasmodium knowlesi populations associated with different macaque host species. PLoS Pathogens 11: e1004888.
396	1	0	1			knowlesi confirmed previously	monkey	3	2007	Malaysia	MYS	Sungai Mujong	Sabah State	point	2.02479	113.173						1280	Divis PCS, Singh B, Anderios F, Hisam S, Matusop A, et al. (2015) Admixture in humans of two divergent Plasmodium knowlesi populations associated with different macaque host species. PLoS Pathogens 11: e1004888.
397	1	0	1			knowlesi confirmed previously	monkey	3	2007	Malaysia	MYS	Sungai Sebabi	Sabah State	point	2.15997	113.258						1280	Divis PCS, Singh B, Anderios F, Hisam S, Matusop A, et al. (2015) Admixture in humans of two divergent Plasmodium knowlesi populations associated with different macaque host species. PLoS Pathogens 11: e1004888.
398	1	0	1			knowlesi confirmed previously	monkey	3	2008	Malaysia	MYS	Jalan Sungai Sut	Sabah State	point	1.9566	112.935						1280	Divis PCS, Singh B, Anderios F, Hisam S, Matusop A, et al. (2015) Admixture in humans of two divergent Plasmodium knowlesi populations associated with different macaque host species. PLoS Pathogens 11: e1004888.
399	1	0	1			knowlesi confirmed previously	monkey	3	2008	Malaysia	MYS	Rumah Belikau	Sabah State	point	1.93464	112.973						1280	Divis PCS, Singh B, Anderios F, Hisam S, Matusop A, et al. (2015) Admixture in humans of two divergent Plasmodium knowlesi populations associated with different macaque host species. PLoS Pathogens 11: e1004888.
400	1	0	1			knowlesi confirmed previously	monkey	3	2008	Malaysia	MYS	Sungai Antaroh	Sabah State	point	1.95625	112.998						1280	Divis PCS, Singh B, Anderios F, Hisam S, Matusop A, et al. (2015) Admixture in humans of two divergent Plasmodium knowlesi populations associated with different macaque host species. PLoS Pathogens 11: e1004888.
401	1	0	1			knowlesi confirmed previously	monkey	3	2006	Malaysia	MYS	Sungai Sut	Sabah State	point	1.94287	112.99						1280	Divis PCS, Singh B, Anderios F, Hisam S, Matusop A, et al. (2015) Admixture in humans of two divergent Plasmodium knowlesi populations associated with different macaque host species. PLoS Pathogens 11: e1004888.
402	1	0	1			knowlesi confirmed previously	monkey	3	2008	Malaysia	MYS	Rumah Untang	Sabah State	point	1.97152	112.834						1280	Divis PCS, Singh B, Anderios F, Hisam S, Matusop A, et al. (2015) Admixture in humans of two divergent Plasmodium knowlesi populations associated with different macaque host species. PLoS Pathogens 11: e1004888.
403	1	0	1			knowlesi confirmed previously	monkey	3	2008	Malaysia	MYS	Sungai Setapang	Sabah State	point	1.96414	112.831						1280	Divis PCS, Singh B, Anderios F, Hisam S, Matusop A, et al. (2015) Admixture in humans of two divergent Plasmodium knowlesi populations associated with different macaque host species. PLoS Pathogens 11: e1004888.
405	1	0	1	70	actual	monkeys	monkey	1	2014	Malaysia	MYS	Hulu Selangor district	Selangor State	polygon			Admin2	37455		3.55981	101.581	1328	Akter R, Vythilingam I, Khaw LT, Qvist R, Lim YA-L, et al. (2015) Simian malaria in wild macaques: first report from Hulu Selangor district, Selangor, Malaysia. Malaria Journal 14: 386.
406	1	0	1	15	divided pool	mosquitoes with sporozoites or oocysts	mosquito	1	2014	Malaysia	MYS	Timbang Dayang	Sabah State	point	7.14667	117.1						1324	Wong M, Chua T, Leong C, Khaw LT, Fornace K, et al. (2015) Seasonal and spatial dynamics of the primary vector of Plasmodium knowlesi within a major transmission focus in Sabah, Malaysia. PLoS Neglected Tropical Diseases 9: e0004135.
407	1	0	1	15	divided pool	mosquitoes with sporozoites or oocysts	mosquito	1	2014	Malaysia	MYS	Limbauk Laut	Sabah State	point	7.21702	117.062						1324	Wong M, Chua T, Leong C, Khaw LT, Fornace K, et al. (2015) Seasonal and spatial dynamics of the primary vector of Plasmodium knowlesi within a major transmission focus in Sabah, Malaysia. PLoS Neglected Tropical Diseases 9: e0004135.
408	1	0	1	15	divided pool	mosquitoes with sporozoites or oocysts	mosquito	1	2014	Malaysia	MYS	Kampung Paradason	Sabah State	point	6.7742	116.758						1324	Wong M, Chua T, Leong C, Khaw LT, Fornace K, et al. (2015) Seasonal and spatial dynamics of the primary vector of Plasmodium knowlesi within a major transmission focus in Sabah, Malaysia. PLoS Neglected Tropical Diseases 9: e0004135.
409	1	0	0	53	actual	mosquitoes with sporozoites	mosquito	1	2013	Vietnam	VNM	forest site, Khanh Phu commune	Khanh Hoa Province	point	12.206	108.936						1298	Maeno Y, Nguyen Tuyen Q, Culleton R, Kawai S, Masuda G, et al. (2015) Humans frequently exposed to a range of non-human primate malaria parasite species through the bites of Anopheles dirus mosquitoes in South-central Vietnam. Parasites & Vectors 8: 376.
410	1	0	0	23	actual	mosquitoes with sporozoites	mosquito	1	2013	Vietnam	VNM	forest fringe site, Khanh Phu commune	Khanh Hoa Province	point	12.2086	108.931						1298	Maeno Y, Nguyen Tuyen Q, Culleton R, Kawai S, Masuda G, et al. (2015) Humans frequently exposed to a range of non-human primate malaria parasite species through the bites of Anopheles dirus mosquitoes in South-central Vietnam. Parasites & Vectors 8: 376.
415	1	0	0	64	actual	palm oil plantation workers	human	1	2012	Indonesia	IDN	Seruyan District	Central Kalimantan	polygon	-1.98683	112.687	Admin2	1013508		-1.98683	112.687	1006	Hadi MS, Sumedi DP (2013) Malaria Baru Dari Primata. Jakarta: Pusat Komunikasi Publik Setjen Kementerian Kesehatan Ri. 1-2 p.
800	0	0	0			these are absences of all malaria cases within the area defined	human	2	2012	Thailand	THA	Nong Bua Lamphu		polygon	17.1781	102.304	knowlesi_range		2883	17.1781	102.304	1098	Moyes CL, Henry AJ, Golding N, Huang Z, Singh B, et al. (2014) Defining the geographical range of the Plasmodium knowlesi reservoir. PLoS Neglected Tropical Diseases 8: e2780.
801	0	0	0			these are absences of all malaria cases within the area defined	human	2	2012	Thailand	THA	Kalasin		polygon	16.6254	103.625	knowlesi_range		2863	16.6254	103.625	1098	Moyes CL, Henry AJ, Golding N, Huang Z, Singh B, et al. (2014) Defining the geographical range of the Plasmodium knowlesi reservoir. PLoS Neglected Tropical Diseases 8: e2780.
802	0	0	0			these are absences of all malaria cases within the area defined	human	2	2012	Thailand	THA	Loei		polygon	17.4044	101.635	knowlesi_range		2870	17.4044	101.635	1098	Moyes CL, Henry AJ, Golding N, Huang Z, Singh B, et al. (2014) Defining the geographical range of the Plasmodium knowlesi reservoir. PLoS Neglected Tropical Diseases 8: e2780.
803	0	0	0			these are absences of all malaria cases within the area defined	human	2	2012	Thailand	THA	Khon Kaen		polygon	16.4059	102.581	knowlesi_range		2866	16.4059	102.581	1098	Moyes CL, Henry AJ, Golding N, Huang Z, Singh B, et al. (2014) Defining the geographical range of the Plasmodium knowlesi reservoir. PLoS Neglected Tropical Diseases 8: e2780.
804	0	0	0			these are absences of all malaria cases within the area defined	human	2	2012	Thailand	THA	Roi Et		polygon	15.9171	103.817	knowlesi_range		2903	15.9171	103.817	1098	Moyes CL, Henry AJ, Golding N, Huang Z, Singh B, et al. (2014) Defining the geographical range of the Plasmodium knowlesi reservoir. PLoS Neglected Tropical Diseases 8: e2780.
805	0	0	0			these are absences of all malaria cases within the area defined	human	2	2012	Thailand	THA	Amnat Charoen		polygon	15.889	104.744	knowlesi_range		2851	15.889	104.744	1098	Moyes CL, Henry AJ, Golding N, Huang Z, Singh B, et al. (2014) Defining the geographical range of the Plasmodium knowlesi reservoir. PLoS Neglected Tropical Diseases 8: e2780.
806	0	0	0			these are absences of all malaria cases within the area defined	human	2	2012	Thailand	THA	Nong Khai		polygon	18.0536	103.315	knowlesi_range		2884	18.0536	103.315	1098	Moyes CL, Henry AJ, Golding N, Huang Z, Singh B, et al. (2014) Defining the geographical range of the Plasmodium knowlesi reservoir. PLoS Neglected Tropical Diseases 8: e2780.
807	0	0	0			these are absences of all malaria cases within the area defined	human	2	2012	Thailand	THA	Udon Thani		polygon	17.421	102.867	knowlesi_range		2922	17.421	102.867	1098	Moyes CL, Henry AJ, Golding N, Huang Z, Singh B, et al. (2014) Defining the geographical range of the Plasmodium knowlesi reservoir. PLoS Neglected Tropical Diseases 8: e2780.
808	0	0	0			these are absences of all malaria cases within the area defined	human	2	2012	Thailand	THA	Maha Sarakham		polygon	15.9955	103.169	knowlesi_range		2873	15.9955	103.169	1098	Moyes CL, Henry AJ, Golding N, Huang Z, Singh B, et al. (2014) Defining the geographical range of the Plasmodium knowlesi reservoir. PLoS Neglected Tropical Diseases 8: e2780.
809	0	0	0			these are absences of all malaria cases within the area defined	human	2	2012	Thailand	THA	Nakhon Phanom		polygon	17.3909	104.434	knowlesi_range		2877	17.3909	104.434	1098	Moyes CL, Henry AJ, Golding N, Huang Z, Singh B, et al. (2014) Defining the geographical range of the Plasmodium knowlesi reservoir. PLoS Neglected Tropical Diseases 8: e2780.
810	0	0	0			these are absences of all malaria cases within the area defined	human	2	2012	Thailand	THA	Sakon Nakhon		polygon	17.387	103.826	knowlesi_range		2905	17.387	103.826	1098	Moyes CL, Henry AJ, Golding N, Huang Z, Singh B, et al. (2014) Defining the geographical range of the Plasmodium knowlesi reservoir. PLoS Neglected Tropical Diseases 8: e2780.
811	0	0	0			these are absences of all malaria cases within the area defined	human	2	2012	Laos	LAO	Vientiane capital		polygon	18.1442	102.581	knowlesi_range		1768	18.1442	102.581	1098	Moyes CL, Henry AJ, Golding N, Huang Z, Singh B, et al. (2014) Defining the geographical range of the Plasmodium knowlesi reservoir. PLoS Neglected Tropical Diseases 8: e2780.
814	0	0	0			these are absences of all malaria cases within the area defined	human	2	2012	Philippines	PHI	Bohol		polygon	9.84855	124.193	knowlesi_range		12131425	9.84855	124.193	1098	Moyes CL, Henry AJ, Golding N, Huang Z, Singh B, et al. (2014) Defining the geographical range of the Plasmodium knowlesi reservoir. PLoS Neglected Tropical Diseases 8: e2780.
824	0	0	0			these are absences of all malaria cases within the area defined	human	2	2012	Philippines	PHI	Negros		polygon	10.0289	123.004	knowlesi_range		12131428	10.0289	123.004	1098	Moyes CL, Henry AJ, Golding N, Huang Z, Singh B, et al. (2014) Defining the geographical range of the Plasmodium knowlesi reservoir. PLoS Neglected Tropical Diseases 8: e2780.
825	0	0	0			these are absences of all malaria cases within the area defined	human	2	2012	Philippines	PHI	Panay+		polygon	11.1605	122.447	knowlesi_range		12131429	11.1605	122.447	1098	Moyes CL, Henry AJ, Golding N, Huang Z, Singh B, et al. (2014) Defining the geographical range of the Plasmodium knowlesi reservoir. PLoS Neglected Tropical Diseases 8: e2780.
831	0	0	0			these are absences of all malaria cases within the area defined	human	2	2012	Philippines	PHI	Visayas		polygon	11.5316	124.955	knowlesi_range		12131420	11.5316	124.955	1098	Moyes CL, Henry AJ, Golding N, Huang Z, Singh B, et al. (2014) Defining the geographical range of the Plasmodium knowlesi reservoir. PLoS Neglected Tropical Diseases 8: e2780.
832	0	0	0			these are absences of all malaria cases within the area defined	human	2	2012	Bangladesh	BGD	Barisal		polygon	22.4443	90.3293	knowlesi_range		575	22.4443	90.3293	1098	Moyes CL, Henry AJ, Golding N, Huang Z, Singh B, et al. (2014) Defining the geographical range of the Plasmodium knowlesi reservoir. PLoS Neglected Tropical Diseases 8: e2780.
833	0	0	0			these are absences of all malaria cases within the area defined	human	2	2012	Bangladesh	BGD	Rajshahi		polygon	25.1554	89.0509	knowlesi_range		579	25.1554	89.0509	1098	Moyes CL, Henry AJ, Golding N, Huang Z, Singh B, et al. (2014) Defining the geographical range of the Plasmodium knowlesi reservoir. PLoS Neglected Tropical Diseases 8: e2780.
834	0	0	0			these are absences of all malaria cases within the area defined	human	2	2012	Bangladesh	BGD	Khulna		polygon	22.9848	89.283	knowlesi_range		578	22.9848	89.283	1098	Moyes CL, Henry AJ, Golding N, Huang Z, Singh B, et al. (2014) Defining the geographical range of the Plasmodium knowlesi reservoir. PLoS Neglected Tropical Diseases 8: e2780.
835	0	0	0			these are absences of all malaria cases within the area defined	human	2	2012	China	CHN	Llasa		polygon	30.0155	91.1095	knowlesi_range		13296	30.0155	91.1095	1098	Moyes CL, Henry AJ, Golding N, Huang Z, Singh B, et al. (2014) Defining the geographical range of the Plasmodium knowlesi reservoir. PLoS Neglected Tropical Diseases 8: e2780.
835	0	0	0			these are absences of all malaria cases within the area defined	human	2	2012	China	CHN	Shigatse		polygon	29.4888	86.4647	knowlesi_range		13299	29.4888	86.4647	1098	Moyes CL, Henry AJ, Golding N, Huang Z, Singh B, et al. (2014) Defining the geographical range of the Plasmodium knowlesi reservoir. PLoS Neglected Tropical Diseases 8: e2780.
835	0	0	0			these are absences of all malaria cases within the area defined	human	2	2012	China	CHN	Qamdo		polygon	30.7198	97.0998	knowlesi_range		13297	30.7198	97.0998	1098	Moyes CL, Henry AJ, Golding N, Huang Z, Singh B, et al. (2014) Defining the geographical range of the Plasmodium knowlesi reservoir. PLoS Neglected Tropical Diseases 8: e2780.
835	0	0	0			these are absences of all malaria cases within the area defined	human	2	2012	China	CHN	Nyingchi		polygon	29.5266	95.0701	knowlesi_range		13302	29.5266	95.0701	1098	Moyes CL, Henry AJ, Golding N, Huang Z, Singh B, et al. (2014) Defining the geographical range of the Plasmodium knowlesi reservoir. PLoS Neglected Tropical Diseases 8: e2780.
835	0	0	0			these are absences of all malaria cases within the area defined	human	2	2012	China	CHN	Hainan Sheng		polygon	19.1958	109.744	knowlesi_range		906	19.1958	109.744	1098	Moyes CL, Henry AJ, Golding N, Huang Z, Singh B, et al. (2014) Defining the geographical range of the Plasmodium knowlesi reservoir. PLoS Neglected Tropical Diseases 8: e2780.
835	0	0	0			these are absences of all malaria cases within the area defined	human	2	2012	China	CHN	Ngari		polygon	32.7945	82.2545	knowlesi_range		13301	32.7945	82.2545	1098	Moyes CL, Henry AJ, Golding N, Huang Z, Singh B, et al. (2014) Defining the geographical range of the Plasmodium knowlesi reservoir. PLoS Neglected Tropical Diseases 8: e2780.
835	0	0	0			these are absences of all malaria cases within the area defined	human	2	2012	China	CHN	Shannan		polygon	28.7077	91.6518	knowlesi_range		13298	28.7077	91.6518	1098	Moyes CL, Henry AJ, Golding N, Huang Z, Singh B, et al. (2014) Defining the geographical range of the Plasmodium knowlesi reservoir. PLoS Neglected Tropical Diseases 8: e2780.
835	0	0	0			these are absences of all malaria cases within the area defined	human	2	2012	China	CHN	Nagqu		polygon	32.9294	88.8781	knowlesi_range		13300	32.9294	88.8781	1098	Moyes CL, Henry AJ, Golding N, Huang Z, Singh B, et al. (2014) Defining the geographical range of the Plasmodium knowlesi reservoir. PLoS Neglected Tropical Diseases 8: e2780.
835	0	0	0			these are absences of all malaria cases within the area defined	human	2	2012	China	CHN	Hebei Sheng		polygon	39.5486	116.135	knowlesi_range		907	39.5486	116.135	1098	Moyes CL, Henry AJ, Golding N, Huang Z, Singh B, et al. (2014) Defining the geographical range of the Plasmodium knowlesi reservoir. PLoS Neglected Tropical Diseases 8: e2780.
835	0	0	0			these are absences of all malaria cases within the area defined	human	2	2012	China	CHN	Anhui Sheng		polygon	31.8396	117.228	knowlesi_range		898	31.8396	117.228	1098	Moyes CL, Henry AJ, Golding N, Huang Z, Singh B, et al. (2014) Defining the geographical range of the Plasmodium knowlesi reservoir. PLoS Neglected Tropical Diseases 8: e2780.
835	0	0	0			these are absences of all malaria cases within the area defined	human	2	2012	China	CHN	Tianjin Shi		polygon	39.3189	117.321	knowlesi_range		926	39.3189	117.321	1098	Moyes CL, Henry AJ, Golding N, Huang Z, Singh B, et al. (2014) Defining the geographical range of the Plasmodium knowlesi reservoir. PLoS Neglected Tropical Diseases 8: e2780.
835	0	0	0			these are absences of all malaria cases within the area defined	human	2	2012	China	CHN	Qinghai Sheng		polygon	35.7383	95.9958	knowlesi_range		919	35.7383	95.9958	1098	Moyes CL, Henry AJ, Golding N, Huang Z, Singh B, et al. (2014) Defining the geographical range of the Plasmodium knowlesi reservoir. PLoS Neglected Tropical Diseases 8: e2780.
835	0	0	0			these are absences of all malaria cases within the area defined	human	2	2012	China	CHN	Jilin Sheng		polygon	43.6804	126.215	knowlesi_range		915	43.6804	126.215	1098	Moyes CL, Henry AJ, Golding N, Huang Z, Singh B, et al. (2014) Defining the geographical range of the Plasmodium knowlesi reservoir. PLoS Neglected Tropical Diseases 8: e2780.
835	0	0	0			these are absences of all malaria cases within the area defined	human	2	2012	China	CHN	Shanxi Sheng		polygon	37.56	112.28	knowlesi_range		923	37.56	112.28	1098	Moyes CL, Henry AJ, Golding N, Huang Z, Singh B, et al. (2014) Defining the geographical range of the Plasmodium knowlesi reservoir. PLoS Neglected Tropical Diseases 8: e2780.
835	0	0	0			these are absences of all malaria cases within the area defined	human	2	2012	China	CHN	Heilongjiang Sheng		polygon	47.8561	127.787	knowlesi_range		908	47.8561	127.787	1098	Moyes CL, Henry AJ, Golding N, Huang Z, Singh B, et al. (2014) Defining the geographical range of the Plasmodium knowlesi reservoir. PLoS Neglected Tropical Diseases 8: e2780.
835	0	0	0			these are absences of all malaria cases within the area defined	human	2	2012	China	CHN	Guangdong Sheng		polygon	23.3512	113.414	knowlesi_range		903	23.3512	113.414	1098	Moyes CL, Henry AJ, Golding N, Huang Z, Singh B, et al. (2014) Defining the geographical range of the Plasmodium knowlesi reservoir. PLoS Neglected Tropical Diseases 8: e2780.
835	0	0	0			these are absences of all malaria cases within the area defined	human	2	2012	China	CHN	Fujian Sheng		polygon	26.0816	117.977	knowlesi_range		901	26.0816	117.977	1098	Moyes CL, Henry AJ, Golding N, Huang Z, Singh B, et al. (2014) Defining the geographical range of the Plasmodium knowlesi reservoir. PLoS Neglected Tropical Diseases 8: e2780.
835	0	0	0			these are absences of all malaria cases within the area defined	human	2	2012	China	CHN	Taiwan Sheng		polygon	23.7505	120.97	knowlesi_range		925	23.7505	120.97	1098	Moyes CL, Henry AJ, Golding N, Huang Z, Singh B, et al. (2014) Defining the geographical range of the Plasmodium knowlesi reservoir. PLoS Neglected Tropical Diseases 8: e2780.
835	0	0	0			these are absences of all malaria cases within the area defined	human	2	2012	China	CHN	Nei Mongol Zizhiqu		polygon	44.0989	113.927	knowlesi_range		917	44.0989	113.927	1098	Moyes CL, Henry AJ, Golding N, Huang Z, Singh B, et al. (2014) Defining the geographical range of the Plasmodium knowlesi reservoir. PLoS Neglected Tropical Diseases 8: e2780.
835	0	0	0			these are absences of all malaria cases within the area defined	human	2	2012	China	CHN	Beijing Shi		polygon	40.1899	116.396	knowlesi_range		899	40.1899	116.396	1098	Moyes CL, Henry AJ, Golding N, Huang Z, Singh B, et al. (2014) Defining the geographical range of the Plasmodium knowlesi reservoir. PLoS Neglected Tropical Diseases 8: e2780.
835	0	0	0			these are absences of all malaria cases within the area defined	human	2	2012	China	CHN	Xinjiang Uygur Zizhiqu		polygon	41.1994	85.302	knowlesi_range		927	41.1994	85.302	1098	Moyes CL, Henry AJ, Golding N, Huang Z, Singh B, et al. (2014) Defining the geographical range of the Plasmodium knowlesi reservoir. PLoS Neglected Tropical Diseases 8: e2780.
835	0	0	0			these are absences of all malaria cases within the area defined	human	2	2012	China	CHN	Jiangsu Sheng		polygon	33.0001	119.431	knowlesi_range		913	33.0001	119.431	1098	Moyes CL, Henry AJ, Golding N, Huang Z, Singh B, et al. (2014) Defining the geographical range of the Plasmodium knowlesi reservoir. PLoS Neglected Tropical Diseases 8: e2780.
835	0	0	0			these are absences of all malaria cases within the area defined	human	2	2012	China	CHN	Shanghai Shi		polygon	31.183	121.411	knowlesi_range		922	31.183	121.411	1098	Moyes CL, Henry AJ, Golding N, Huang Z, Singh B, et al. (2014) Defining the geographical range of the Plasmodium knowlesi reservoir. PLoS Neglected Tropical Diseases 8: e2780.
835	0	0	0			these are absences of all malaria cases within the area defined	human	2	2012	China	CHN	Shaanxi Sheng		polygon	35.2028	108.863	knowlesi_range		920	35.2028	108.863	1098	Moyes CL, Henry AJ, Golding N, Huang Z, Singh B, et al. (2014) Defining the geographical range of the Plasmodium knowlesi reservoir. PLoS Neglected Tropical Diseases 8: e2780.
835	0	0	0			these are absences of all malaria cases within the area defined	human	2	2012	China	CHN	Liaoning Sheng		polygon	41.3135	122.631	knowlesi_range		916	41.3135	122.631	1098	Moyes CL, Henry AJ, Golding N, Huang Z, Singh B, et al. (2014) Defining the geographical range of the Plasmodium knowlesi reservoir. PLoS Neglected Tropical Diseases 8: e2780.
835	0	0	0			these are absences of all malaria cases within the area defined	human	2	2012	China	CHN	Sichuan Sheng		polygon	30.6126	102.724	knowlesi_range		924	30.6126	102.724	1098	Moyes CL, Henry AJ, Golding N, Huang Z, Singh B, et al. (2014) Defining the geographical range of the Plasmodium knowlesi reservoir. PLoS Neglected Tropical Diseases 8: e2780.
835	0	0	0			these are absences of all malaria cases within the area defined	human	2	2012	China	CHN	Gansu Sheng		polygon	37.8189	100.913	knowlesi_range		902	37.8189	100.913	1098	Moyes CL, Henry AJ, Golding N, Huang Z, Singh B, et al. (2014) Defining the geographical range of the Plasmodium knowlesi reservoir. PLoS Neglected Tropical Diseases 8: e2780.
835	0	0	0			these are absences of all malaria cases within the area defined	human	2	2012	China	CHN	Chongqing Shi		polygon	30.0533	107.871	knowlesi_range		900	30.0533	107.871	1098	Moyes CL, Henry AJ, Golding N, Huang Z, Singh B, et al. (2014) Defining the geographical range of the Plasmodium knowlesi reservoir. PLoS Neglected Tropical Diseases 8: e2780.
835	0	0	0			these are absences of all malaria cases within the area defined	human	2	2012	China	CHN	Shandong Sheng		polygon	36.3494	118.145	knowlesi_range		921	36.3494	118.145	1098	Moyes CL, Henry AJ, Golding N, Huang Z, Singh B, et al. (2014) Defining the geographical range of the Plasmodium knowlesi reservoir. PLoS Neglected Tropical Diseases 8: e2780.
835	0	0	0			these are absences of all malaria cases within the area defined	human	2	2012	China	CHN	Henan Sheng		polygon	33.8914	113.618	knowlesi_range		909	33.8914	113.618	1098	Moyes CL, Henry AJ, Golding N, Huang Z, Singh B, et al. (2014) Defining the geographical range of the Plasmodium knowlesi reservoir. PLoS Neglected Tropical Diseases 8: e2780.
835	0	0	0			these are absences of all malaria cases within the area defined	human	2	2012	China	CHN	Hubei Sheng		polygon	30.9884	112.258	knowlesi_range		911	30.9884	112.258	1098	Moyes CL, Henry AJ, Golding N, Huang Z, Singh B, et al. (2014) Defining the geographical range of the Plasmodium knowlesi reservoir. PLoS Neglected Tropical Diseases 8: e2780.
835	0	0	0			these are absences of all malaria cases within the area defined	human	2	2012	China	CHN	Zhejiang Sheng		polygon	29.1888	120.047	knowlesi_range		930	29.1888	120.047	1098	Moyes CL, Henry AJ, Golding N, Huang Z, Singh B, et al. (2014) Defining the geographical range of the Plasmodium knowlesi reservoir. PLoS Neglected Tropical Diseases 8: e2780.
835	0	0	0			these are absences of all malaria cases within the area defined	human	2	2012	China	CHN	Ningxia Huizu Zizhiqu		polygon	37.278	106.17	knowlesi_range		918	37.278	106.17	1098	Moyes CL, Henry AJ, Golding N, Huang Z, Singh B, et al. (2014) Defining the geographical range of the Plasmodium knowlesi reservoir. PLoS Neglected Tropical Diseases 8: e2780.
835	0	0	0			these are absences of all malaria cases within the area defined	human	2	2012	China	CHN	Jiangxi Sheng		polygon	27.623	115.712	knowlesi_range		914	27.623	115.712	1098	Moyes CL, Henry AJ, Golding N, Huang Z, Singh B, et al. (2014) Defining the geographical range of the Plasmodium knowlesi reservoir. PLoS Neglected Tropical Diseases 8: e2780.
835	0	0	0			these are absences of all malaria cases within the area defined	human	2	2012	China	CHN	Guizhou Sheng		polygon	26.8214	106.872	knowlesi_range		905	26.8214	106.872	1098	Moyes CL, Henry AJ, Golding N, Huang Z, Singh B, et al. (2014) Defining the geographical range of the Plasmodium knowlesi reservoir. PLoS Neglected Tropical Diseases 8: e2780.
835	0	0	0			these are absences of all malaria cases within the area defined	human	2	2012	China	CHN	Hunan Sheng		polygon	27.626	111.697	knowlesi_range		912	27.626	111.697	1098	Moyes CL, Henry AJ, Golding N, Huang Z, Singh B, et al. (2014) Defining the geographical range of the Plasmodium knowlesi reservoir. PLoS Neglected Tropical Diseases 8: e2780.
835	0	0	0			these are absences of all malaria cases within the area defined	human	2	2012	Sri Lanka	LKA	Central		polygon	7.32414	80.7179	knowlesi_range		2736	7.32414	80.7179	1098	Moyes CL, Henry AJ, Golding N, Huang Z, Singh B, et al. (2014) Defining the geographical range of the Plasmodium knowlesi reservoir. PLoS Neglected Tropical Diseases 8: e2780.
835	0	0	0			these are absences of all malaria cases within the area defined	human	2	2012	Sri Lanka	LKA	North Western		polygon	7.78609	80.1101	knowlesi_range		2739	7.78609	80.1101	1098	Moyes CL, Henry AJ, Golding N, Huang Z, Singh B, et al. (2014) Defining the geographical range of the Plasmodium knowlesi reservoir. PLoS Neglected Tropical Diseases 8: e2780.
835	0	0	0			these are absences of all malaria cases within the area defined	human	2	2012	Sri Lanka	LKA	Sabaragamuwa		polygon	6.76071	80.4913	knowlesi_range		2741	6.76071	80.4913	1098	Moyes CL, Henry AJ, Golding N, Huang Z, Singh B, et al. (2014) Defining the geographical range of the Plasmodium knowlesi reservoir. PLoS Neglected Tropical Diseases 8: e2780.
835	0	0	0			these are absences of all malaria cases within the area defined	human	2	2012	Sri Lanka	LKA	Western		polygon	6.83753	80.0652	knowlesi_range		2744	6.83753	80.0652	1098	Moyes CL, Henry AJ, Golding N, Huang Z, Singh B, et al. (2014) Defining the geographical range of the Plasmodium knowlesi reservoir. PLoS Neglected Tropical Diseases 8: e2780.
835	0	0	0			these are absences of all malaria cases within the area defined	human	2	2012	Sri Lanka	LKA	North Central		polygon	8.26317	80.6787	knowlesi_range		2738	8.26317	80.6787	1098	Moyes CL, Henry AJ, Golding N, Huang Z, Singh B, et al. (2014) Defining the geographical range of the Plasmodium knowlesi reservoir. PLoS Neglected Tropical Diseases 8: e2780.
835	0	0	0			these are absences of all malaria cases within the area defined	human	2	2012	Thailand	THA	Yasothon		polygon	15.8947	104.343	knowlesi_range		2926	15.8947	104.343	1098	Moyes CL, Henry AJ, Golding N, Huang Z, Singh B, et al. (2014) Defining the geographical range of the Plasmodium knowlesi reservoir. PLoS Neglected Tropical Diseases 8: e2780.

## Sheet: Sheet1
ID	name_AH	name_CM	name_1	F3	XCOORD	YCOORD	COUNTRY_ID
70072	Arunachal Pradesh	Arunachal Pradesh	Arunachal Pradesh	Arunachal Pradesh	94.3445	28.1273	IND
13296	Llasa	Llasa	Llasa	Llasa	91.1095	30.0155	CHN
13299	Shigatse	Shigatse	Shigatse	Shigatse	86.4647	29.4888	CHN
13297	Qamdo	Qamdo	Qamdo	Qamdo	97.0998	30.7198	CHN
13302	Nyingchi	Nyingchi	Nyingchi	Nyingchi	95.0701	29.5266	CHN
906	Hainan Sheng	Hainan Sheng	Hainan Sheng	Hainan Sheng	109.744	19.1958	CHN
13301	Ngari	Ngari	Ngari	Ngari	82.2545	32.7945	CHN
13298	Shannan	Shannan	Shannan	Shannan	91.6518	28.7077	CHN
13300	Nagqu	Nagqu	Nagqu	Nagqu	88.8781	32.9294	CHN
907	Hebei Sheng	Hebei Sheng	Hebei Sheng	Hebei Sheng	116.135	39.5486	CHN
898	Anhui Sheng	Anhui Sheng	Anhui Sheng	Anhui Sheng	117.228	31.8396	CHN
926	Tianjin Shi	Tianjin Shi	Tianjin Shi	Tianjin Shi	117.321	39.3189	CHN
919	Qinghai Sheng	Qinghai Sheng	Qinghai Sheng	Qinghai Sheng	95.9958	35.7383	CHN
915	Jilin Sheng	Jilin Sheng	Jilin Sheng	Jilin Sheng	126.215	43.6804	CHN
923	Shanxi Sheng	Shanxi Sheng	Shanxi Sheng	Shanxi Sheng	112.28	37.56	CHN
908	Heilongjiang Sheng	Heilongjiang Sheng	Heilongjiang Sheng	Heilongjiang Sheng	127.787	47.8561	CHN
904	Guangxi Zhuangzu Zizhiqu	Guangxi Zhuangzu Zizhiqu	Guangxi Zhuangzu Zizhiqu	Guangxi Zhuangzu Zizhiqu	108.786	23.8424	CHN
903	Guangdong Sheng	Guangdong Sheng	Guangdong Sheng	Guangdong Sheng	113.414	23.3512	CHN
901	Fujian Sheng	Fujian Sheng	Fujian Sheng	Fujian Sheng	117.977	26.0816	CHN
925	Taiwan Sheng	Taiwan	Taiwan Sheng	Taiwan	120.97	23.7505	CHN
917	Nei Mongol Zizhiqu	Nei Mongol Zizhiqu	Nei Mongol Zizhiqu	Nei Mongol Zizhiqu	113.927	44.0989	CHN
899	Beijing Shi	Beijing Shi	Beijing Shi	Beijing Shi	116.396	40.1899	CHN
927	Xinjiang Uygur Zizhiqu	Xinjiang Uygur Zizhiqu	Xinjiang Uygur Zizhiqu	Xinjiang Uygur Zizhiqu	85.302	41.1994	CHN
913	Jiangsu Sheng	Jiangsu Sheng	Jiangsu Sheng	Jiangsu Sheng	119.431	33.0001	CHN
922	Shanghai Shi	Shanghai Shi	Shanghai Shi	Shanghai Shi	121.411	31.183	CHN
920	Shaanxi Sheng	Shaanxi Sheng	Shaanxi Sheng	Shaanxi Sheng	108.863	35.2028	CHN
916	Liaoning Sheng	Liaoning Sheng	Liaoning Sheng	Liaoning Sheng	122.631	41.3135	CHN
924	Sichuan Sheng	Sichuan Sheng	Sichuan Sheng	Sichuan Sheng	102.724	30.6126	CHN
902	Gansu Sheng	Gansu Sheng	Gansu Sheng	Gansu Sheng	100.913	37.8189	CHN
900	Chongqing Shi	Chongqing Shi	Chongqing Shi	Chongqing Shi	107.871	30.0533	CHN
921	Shandong Sheng	Shandong Sheng	Shandong Sheng	Shandong Sheng	118.145	36.3494	CHN
909	Henan Sheng	Henan Sheng	Henan Sheng	Henan Sheng	113.618	33.8914	CHN
911	Hubei Sheng	Hubei Sheng	Hubei Sheng	Hubei Sheng	112.258	30.9884	CHN
930	Zhejiang Sheng	Zhejiang Sheng	Zhejiang Sheng	Zhejiang Sheng	120.047	29.1888	CHN
918	Ningxia Huizu Zizhiqu	Ningxia Huizu Zizhiqu	Ningxia Huizu Zizhiqu	Ningxia Huizu Zizhiqu	106.17	37.278	CHN
2881	Nan	Nan	Nan	Nan	100.835	18.8484	THA
1500	Manipur	Manipur	Manipur	Manipur	93.8804	24.7363	IND
2867	Krabi	Krabi	Krabi	Krabi	99.026	8.13788	THA
2879	Nakhon Sawan	Nakhon Sawan	Nakhon Sawan	Nakhon Sawan	100.155	15.6819	THA
2906	Samut Prakarn	Samut Prakarn	Samut Prakarn	Samut Prakarn	100.712	13.5938	THA
2859	Chiang Mai	Chiang Mai	Chiang Mai	Chiang Mai	98.7335	18.7938	THA
2883	Nong Bua Lamphu	Nong Bua Lamphu	Nong Bua Lamphu	Nong Bua Lamphu	102.304	17.1781	THA
1012454	Bago East Division	Bago East Division	Bago East Division	Bago East Division	96.4863	18.2083	MMR
2868	Lampang	Lampang	Lampang	Lampang	99.5155	18.3225	THA
1492	Haryana	Haryana	Haryana	Haryana	76.3328	29.2	IND
74346	Vientiane	Vientiane	Vientiane	Vientiane	102.429	18.711	LAO
1502	Mizoram	Mizoram	Mizoram	Mizoram	92.8325	23.3071	IND
2857	Chaiyaphum	Chaiyaphum	Chaiyaphum	Chaiyaphum	101.821	16.0274	THA
2915	Suphanburi	Suphanburi	Suphanburi	Suphanburi	99.895	14.6096	THA
1485	Andhra Pradesh	Andhra Pradesh	Andhra Pradesh	Andhra Pradesh	79.5622	16.5866	IND
2912	Singburi	Singburi	Singburi	Singburi	100.349	14.9112	THA
70082	Uttarakhand	Uttarakhand	Uttarakhand	Uttarakhand	79.1958	30.1251	IND
576	Chittagong	Chittagong	Chittagong	Chittagong	91.7385	22.7148	BGD
2904	Sa Kaeo	Sa Kaeo	Sa Kaeo	Sa Kaeo	102.329	13.7852	THA
577	Dhaka	Dhaka	Dhaka	Dhaka	90.2896	24.1766	BGD
2860	Chiang Rai	Chiang Rai	Chiang Rai	Chiang Rai	99.8707	19.8432	THA
2893	Phetchaburi	Phetchaburi	Phetchaburi	Phetchaburi	99.6239	12.9396	THA
797	Kampot	Kampot	Kampot	Kampot	104.313	10.7941	KHM
795	Kampong Speu	Kampong Speu	Kampong Speu	Kampong Speu	104.296	11.5339	KHM
1903	Selangor	Selangor	Selangor	Selangor	101.506	3.26879	MYS
1012414	Kayin State	Kayin State	Kayin State	Kayin State	97.7977	17.1355	MMR
1012416	Magway Division	Magway Division	Magway Division	Magway Division	94.8378	20.4465	MMR
2863	Kalasin	Kalasin	Kalasin	Kalasin	103.625	16.6254	THA
1900	Pulau Pinang	Pulau Pinang	Pulau Pinang	Pulau Pinang	100.402	5.36612	MYS
2870	Loei	Loei	Loei	Loei	101.635	17.4044	THA
1490	Goa	Goa	Goa	Goa	74.0575	15.3597	IND
800	Kep	Kep	Kep	Kep	104.347	10.5214	KHM
575	Barisal	Barisal	Barisal	Barisal	90.3293	22.4443	BGD
2875	Nakhon Nayok	Nakhon Nayok	Nakhon Nayok	Nakhon Nayok	101.177	14.2148	THA
812	Stung Treng	Stung Treng	Stung Treng	Stung Treng	106.179	13.8024	KHM
1760	Louang-Namtha	Louang-Namtha	Louang-Namtha	Louang-Namtha	101.143	20.8863	LAO
2918	Tak	Tak	Tak	Tak	98.7953	16.7139	THA
1012319	Mon State	Mon State	Mon State	Mon State	97.5965	16.3902	MMR
1012320	Kachin State	Kachin State	Kachin State	Kachin State	97.3452	26.0693	MMR
1012330	Yangon Division	Yangon Division	Yangon Division	Yangon Division	96.1716	16.9674	MMR
1012350	Bago West Division	Bago West Division	Bago West Division	Bago West Division	95.5363	18.413	MMR
1012380	Kayah State	Kayah State	Kayah State	Kayah State	97.377	19.2276	MMR
1012430	Chin State	Chin State	Chin State	Chin State	93.5149	22.1541	MMR
1012439	Ayeyarwady Division	Ayeyarwady Division	Ayeyarwady Division	Ayeyarwady Division	95.1149	16.8763	MMR
1012308	Tanintharyi Division	Tanintharyi Division	Tanintharyi Division	Tanintharyi Division	98.7752	12.7049	MMR
1755	Bolikhamxai	Bolikhamxai	Bolikhamxai	Bolikhamxai	104.265	18.4904	LAO
1511	West Bengal	West Bengal	West Bengal	West Bengal	87.9617	23.8692	IND
70078	Jharkhand	Jharkhand	Jharkhand	Jharkhand	85.5576	23.6545	IND
814	Takeo	Takeo	Takeo	Takeo	104.82	10.9395	KHM
2872	Mae Hong Son	Mae Hong Son	Mae Hong Son	Mae Hong Son	98.0336	18.8118	THA
2887	Pattani	Pattani	Pattani	Pattani	101.352	6.72826	THA
1494	Karnataka	Karnataka	Karnataka	Karnataka	76.1665	14.7052	IND
2866	Khon Kaen	Khon Kaen	Khon Kaen	Khon Kaen	102.581	16.4059	THA
2890	Phatthalung	Phatthalung	Phatthalung	Phatthalung	100.043	7.50493	THA
2898	Phuket	Phuket	Phuket	Phuket	98.3447	7.96969	THA
2895	Phitsanulok	Phitsanulok	Phitsanulok	Phitsanulok	100.548	16.977	THA
2853	Bangkok	Bangkok	Bangkok	Bangkok	100.626	13.7703	THA
1757	Houaphan	Houaphan	Houaphan	Houaphan	104.017	20.2855	LAO
579	Rajshahi	Rajshahi	Rajshahi	Rajshahi	89.0509	25.1554	BGD
802	Sihanoukville	Sihanoukville	Sihanoukville	Sihanoukville	103.758	10.6936	KHM
2880	Nakhon Si Thammarat	Nakhon Si Thammarat	Nakhon Si Thammarat	Nakhon Si Thammarat	99.788	8.37547	THA
2874	Mukdahan	Mukdahan	Mukdahan	Mukdahan	104.52	16.5653	THA
1756	Champasak	Champasak	Champasak	Champasak	105.962	14.7722	LAO
808	Prey Veng	Prey Veng	Prey Veng	Prey Veng	105.428	11.3937	KHM
70073	Bihar	Bihar	Bihar	Bihar	85.6055	25.6807	IND
2900	Ranong	Ranong	Ranong	Ranong	98.7135	9.9768	THA
2903	Roi Et	Roi Et	Roi Et	Roi Et	103.817	15.9171	THA
2886	Pathum Thani	Pathum Thani	Pathum Thani	Pathum Thani	100.685	14.0627	THA
1766	Xekong	Xekong	Xekong	Xekong	107.049	15.5758	LAO
1898	Perak	Perak	Perak	Perak	101.11	4.77669	MYS
2894	Phichit	Phichit	Phichit	Phichit	100.346	16.2574	THA
798	Kandal	Kandal	Kandal	Kandal	105.008	11.4339	KHM
2901	Ratchaburi	Ratchaburi	Ratchaburi	Ratchaburi	99.5836	13.5309	THA
2851	Amnat Charoen	Amnat Charoen	Amnat Charoen	Amnat Charoen	104.744	15.889	THA
2871	Lopburi	Lopburi	Lopburi	Lopburi	100.902	15.0921	THA
2865	Kanchanaburi	Kanchanaburi	Kanchanaburi	Kanchanaburi	99.0562	14.5797	THA
1895	Melaka	Melaka	Melaka	Melaka	102.306	2.32577	MYS
2917	Surin	Surin	Surin	Surin	103.659	14.8829	THA
806	Phnom Penh	Phnom Penh	Phnom Penh	Phnom Penh	104.872	11.5531	KHM
2925	Yala	Yala	Yala	Yala	101.23	6.18992	THA
799	Koh Kong	Koh Kong	Koh Kong	Koh Kong	103.463	11.475	KHM
2910	Satun	Satun	Satun	Satun	99.9555	6.83044	THA
1012301	Da Nang	Da Nang	Da Nang	Da Nang	108.061	16.0685	VNM
1012302	Ho Chi Minh	Ho Chi Minh	Ho Chi Minh	Ho Chi Minh	106.695	10.7443	VNM
2907	Samut Sakhon	Samut Sakhon	Samut Sakhon	Samut Sakhon	100.216	13.5671	THA
2864	Kampaeng Phet	Kampaeng Phet	Kampaeng Phet	Kampaeng Phet	99.5362	16.3288	THA
1012309	Bac Giang	Bac Giang	Bac Giang	Bac Giang	106.48	21.3576	VNM
1012311	Nghe An	Nghe An	Nghe An	Nghe An	104.945	19.2414	VNM
1012314	Bac Lieu	Bac Lieu	Bac Lieu	Bac Lieu	105.489	9.31351	VNM
1012315	An Giang	An Giang	An Giang	An Giang	105.181	10.5094	VNM
1012318	Can Tho	Can Tho	Can Tho	Can Tho	105.528	10.1152	VNM
1012324	Vinh Phuc	Vinh Phuc	Vinh Phuc	Vinh Phuc	105.574	21.3421	VNM
1012325	Tay Ninh	Tay Ninh	Tay Ninh	Tay Ninh	106.162	11.4042	VNM
1012326	Thai Binh	Thai Binh	Thai Binh	Thai Binh	106.388	20.5053	VNM
1012329	Nam Dinh	Nam Dinh	Nam Dinh	Nam Dinh	106.217	20.2634	VNM
1012334	Lam Dong	Lam Dong	Lam Dong	Lam Dong	108.095	11.7504	VNM
1491	Gujarat	Gujarat	Gujarat	Gujarat	71.5997	22.6936	IND
1504	Orissa	Orissa	Orissa	Orissa	84.4173	20.5055	IND
580	Sylhet	Sylhet	Sylhet	Sylhet	91.6614	24.7156	BGD
70076	Dadra and Nagar Haveli	Dadra and Nagar Haveli	Dadra and Nagar Haveli	Dadra and Nagar Haveli	73.0809	20.1947	IND
1012349	Rakhine State	Rakhine State	Rakhine State	Rakhine State	93.739	19.717	MMR
1012341	Kon Tum	Kon Tum	Kon Tum	Kon Tum	107.882	14.641	VNM
1012342	Ninh Thuan	Ninh Thuan	Ninh Thuan	Ninh Thuan	108.869	11.7051	VNM
1012343	Quang Tri	Quang Tri	Quang Tri	Quang Tri	106.933	16.7439	VNM
1012393	Hai Phong	Hai Phong	Hai Phong	Hai Phong	106.666	20.7985	VNM
1012365	Binh Duong	Binh Duong	Binh Duong	Binh Duong	106.657	11.2168	VNM
1012367	Hau Giang	Hau Giang	Hau Giang	Hau Giang	105.624	9.78407	VNM
1012369	Ba Ria Vung Tau	Ba Ria Vung Tau	Ba Ria Vung Tau	Ba Ria Vung Tau	107.281	10.5827	VNM
1012370	Ha Tay	Ha Tay	Ha Tay	Ha Tay	105.645	20.9343	VNM
1012376	Khanh Hoa	Khanh Hoa	Khanh Hoa	Khanh Hoa	109.029	12.3338	VNM
1012385	Dong Thap	Dong Thap	Dong Thap	Dong Thap	105.609	10.5621	VNM
1012388	Ben Tre	Ben Tre	Ben Tre	Ben Tre	106.478	10.115	VNM
1012389	Ca Mau	Ca Mau	Ca Mau	Ca Mau	105.041	9.04521	VNM
1012394	Thanh Hoa	Thanh Hoa	Thanh Hoa	Thanh Hoa	105.336	20.0392	VNM
1012395	Long An	Long An	Long An	Long An	106.172	10.728	VNM
1012397	Quang Nam	Quang Nam	Quang Nam	Quang Nam	107.96	15.5886	VNM
1012400	Binh Dinh	Binh Dinh	Binh Dinh	Binh Dinh	108.948	14.1215	VNM
1012401	Ha Noi	Ha Noi	Ha Noi	Ha Noi	105.847	21.1241	VNM
1012402	Kien Giang	Kien Giang	Kien Giang	Kien Giang	104.951	9.99762	VNM
1012405	Hai Duong	Hai Duong	Hai Duong	Hai Duong	106.361	20.9302	VNM
1012408	Tien Giang	Tien Giang	Tien Giang	Tien Giang	106.307	10.397	VNM
2861	Chonburi	Chonburi	Chonburi	Chonburi	101.21	13.1947	THA
1012412	Dong Nai	Dong Nai	Dong Nai	Dong Nai	107.184	11.0563	VNM
2913	Songkhla	Songkhla	Songkhla	Songkhla	100.557	6.90207	THA
1012415	Quang Ngai	Quang Ngai	Quang Ngai	Quang Ngai	108.649	14.9914	VNM
1012419	Gia Lai	Gia Lai	Gia Lai	Gia Lai	108.239	13.7971	VNM
1012424	Bac Ninh	Bac Ninh	Bac Ninh	Bac Ninh	106.106	21.1096	VNM
1012427	Binh Phuoc	Binh Phuoc	Binh Phuoc	Binh Phuoc	106.91	11.7523	VNM
1012428	Dak Nong	Dak Nong	Dak Nong	Dak Nong	107.69	12.2263	VNM
1012435	Phu Tho	Phu Tho	Phu Tho	Phu Tho	105.116	21.3188	VNM
1012441	Quang Binh	Quang Binh	Quang Binh	Quang Binh	106.297	17.529	VNM
1012447	Hoa Binh	Hoa Binh	Hoa Binh	Hoa Binh	105.345	20.6887	VNM
1012452	Phu Yen	Phu Yen	Phu Yen	Phu Yen	109.057	13.1688	VNM
1012459	Hung Yen	Hung Yen	Hung Yen	Hung Yen	106.06	20.8152	VNM
1012418	Quang Ninh	Quang Ninh	Quang Ninh	Quang Ninh	107.276	21.269	VNM
810	Ratanak Kiri	Ratanak Kiri	Ratanak Kiri	Ratanak Kiri	107.09	13.7943	KHM
74347	Xiangkhouang	Xiangkhouang	Xiangkhouang	Xiangkhouang	103.527	19.4253	LAO
2852	Ang Thong	Ang Thong	Ang Thong	Ang Thong	100.352	14.6201	THA
70081	Uttar Pradesh	Uttar Pradesh	Uttar Pradesh	Uttar Pradesh	80.5615	26.9255	IND
807	Preah Vihear	Preah Vihear	Preah Vihear	Preah Vihear	105.01	13.7966	KHM
70079	Madhya Pradesh	Madhya Pradesh	Madhya Pradesh	Madhya Pradesh	78.2896	23.5415	IND
2916	Surat Thani	Surat Thani	Surat Thani	Surat Thani	99.0881	9.037	THA
2889	Phangnga	Phangnga	Phangnga	Phangnga	98.4257	8.67209	THA
1506	Rajasthan	Rajasthan	Rajasthan	Rajasthan	73.8468	26.5832	IND
1761	Oudomxai	Oudomxai	Oudomxai	Oudomxai	101.73	20.4184	LAO
2884	Nong Khai	Nong Khai	Nong Khai	Nong Khai	103.315	18.0536	THA
1892	Kedah	Kedah-	Kedah	Kedah-	100.66	5.92323	MYS
2911	Si Saket	Si Saket	Si Saket	Si Saket	104.372	14.8544	THA
2899	Prachuap Khilikhan	Prachuap Khilikhan	Prachuap Khilikhan	Prachuap Khilikhan	99.6368	11.9315	THA
1012345	Dak Lak	Dak Lak	Dak Lak	Dak Lak	108.207	12.8235	VNM
1012346	Soc Trang	Soc Trang	Soc Trang	Soc Trang	105.924	9.55832	VNM
2923	Uthai Thani	Uthai Thani	Uthai Thani	Uthai Thani	99.4836	15.3462	THA
1012348	Vinh Long	Vinh Long	Vinh Long	Vinh Long	105.991	10.1012	VNM
1012355	Tra Vinh	Tra Vinh	Tra Vinh	Tra Vinh	106.31	9.79762	VNM
1012357	Binh Thuan	Binh Thuan	Binh Thuan	Binh Thuan	108.046	11.119	VNM
1012409	Thua Thien Hue	Thua Thien Hue	Thua Thien Hue	Thua Thien Hue	107.513	16.3311	VNM
1012406	Ha Tinh	Ha Tinh	Ha Tinh	Ha Tinh	105.741	18.2897	VNM
1509	Tripura	Tripura	Tripura	Tripura	91.742	23.7468	IND
803	Mondul Kiri	Mondul Kiri	Mondul Kiri	Mondul Kiri	106.995	12.764	KHM
1758	Khammouan	Khammouan	Khammouan	Khammouan	105.266	17.5711	LAO
2885	Nonthaburi	Nonthaburi	Nonthaburi	Nonthaburi	100.397	13.9212	THA
2922	Udon Thani	Udon Thani	Udon Thani	Udon Thani	102.867	17.421	THA
1763	Salavan	Salavan	Salavan	Salavan	106.275	15.8484	LAO
2902	Rayong	Rayong	Rayong	Rayong	101.427	12.8548	THA
2920	Trang	Trang	Trang	Trang	99.61	7.53679	THA
2921	Ubon Ratchathani	Ubon Ratchathani	Ubon Ratchathani	Ubon Ratchathani	105.115	15.1818	THA
2914	Sukhothai	Sukhothai	Sukhothai	Sukhothai	99.7146	17.2581	THA
2873	Maha Sarakham	Maha Sarakham	Maha Sarakham	Maha Sarakham	103.169	15.9955	THA
70077	Daman and Diu	Daman and Diu	Daman and Diu	Daman and Diu	70.7868	20.8404	IND
1508	Tamil Nadu	Tamil Nadu	Tamil Nadu	Tamil Nadu	78.3999	11.0075	IND
2897	Phrae	Phrae	Phrae	Phrae	100.07	18.1978	THA
2854	Buriram	Buriram	Buriram	Buriram	102.959	14.8164	THA
2856	Chainat	Chainat	Chainat	Chainat	100.032	15.1305	THA
805	Pailin	Pailin	Pailin	Pailin	102.635	12.8801	KHM
2877	Nakhon Phanom	Nakhon Phanom	Nakhon Phanom	Nakhon Phanom	104.434	17.3909	THA
2909	Saraburi	Saraburi	Saraburi	Saraburi	101.018	14.6239	THA
2855	Chachoengsao	Chachoengsao	Chachoengsao	Chachoengsao	101.446	13.6076	THA
1495	Kerala	Kerala	Kerala	Kerala	76.4062	10.4513	IND
2926	Yasothon	Yasothon	Yasothon	Yasothon	104.343	15.8947	THA
1904	Terengganu	Terengganu-	Terengganu	Terengganu-	102.953	4.92422	MYS
2876	Nakhon Pathom	Nakhon Pathom	Nakhon Pathom	Nakhon Pathom	100.108	13.9232	THA
804	Oddar Meanchey	Oddar Meanchey	Oddar Meanchey	Oddar Meanchey	103.792	14.1632	KHM
2891	Phayao	Phayao	Phayao	Phayao	100.193	19.2319	THA
1759	Louangphabang	Louangphabang	Louangphabang	Louangphabang	102.551	20.1309	LAO
2878	Nakhon Ratchasima	Nakhon Ratchasima	Nakhon Ratchasima	Nakhon Ratchasima	102.113	14.9559	THA
1498	Maharashtra	Maharashtra	Maharashtra	Maharashtra	76.1083	19.4498	IND
2924	Uttaradit	Uttaradit	Uttaradit	Uttaradit	100.518	17.7416	THA
1753	Attapu	Attapu	Attapu	Attapu	106.945	14.7937	LAO
2908	Samut Songkham	Samut Songkham	Samut Songkham	Samut Songkham	99.9553	13.3948	THA
1764	Savannakhet	Savannakhet	Savannakhet	Savannakhet	105.71	16.5544	LAO
1893	Kelantan	Kelantan	Kelantan	Kelantan	102.029	5.28049	MYS
2858	Chanthaburi	Chanthaburi	Chanthaburi	Chanthaburi	102.132	12.8755	THA
1505	Punjab	Punjab	Punjab	Punjab	75.4114	30.8379	IND
2862	Chumphon	Chumphon	Chumphon	Chumphon	99.0663	10.3459	THA
2882	Narathiwat	Narathiwat	Narathiwat	Narathiwat	101.72	6.17869	THA
578	Khulna	Khulna	Khulna	Khulna	89.283	22.9848	BGD
793	Kampong Cham	Kampong Cham	Kampong Cham	Kampong Cham	105.596	12.0259	KHM
2896	Phra Nakhon Si Ayudhya	Phra Nakhon Si Ayudhya	Phra Nakhon Si Ayudhya	Phra Nakhon Si Ayudhya	100.53	14.342	THA
2892	Phetchabun	Phetchabun	Phetchabun	Phetchabun	101.148	16.2571	THA
1487	Assam	Assam	Assam	Assam	92.8232	26.3492	IND
2888	Phachinburi	Phachinburi	Phachinburi	Phachinburi	101.65	14.0599	THA
1754	Bokeo	Bokeo	Bokeo	Bokeo	100.643	20.3515	LAO
1765	Xaignabouli	Xaignabouli	Xaignabouli	Xaignabouli	101.351	18.9411	LAO
2869	Lamphun	Lamphun	Lamphun	Lamphun	98.9576	18.1149	THA
1891	Johor	Johor	Johor	Johor	103.385	2.04728	MYS
791	Banteay Meanchey	Banteay Meanchey	Banteay Meanchey	Banteay Meanchey	103.019	13.7047	KHM
70075	Chhattisgarh	Chhattisgarh	Chhattisgarh	Chhattisgarh	82.0354	21.2647	IND
813	Svay Rieng	Svay Rieng	Svay Rieng	Svay Rieng	105.866	11.1537	KHM
1501	Meghalaya	Meghalaya	Meghalaya	Meghalaya	91.2774	25.5347	IND
2905	Sakon Nakhon	Sakon Nakhon	Sakon Nakhon	Sakon Nakhon	103.826	17.387	THA
1896	Negeri Sembilan	Negeri Sembilan	Negeri Sembilan	Negeri Sembilan	102.208	2.77725	MYS
1489	Delhi	Delhi	Delhi	Delhi	77.109	28.6465	IND
1768	Vientiane capital	Vientiane capital	Vientiane capital	Vientiane capital	102.581	18.1442	LAO
801	Kratie	Kratie	Kratie	Kratie	106.173	12.6271	KHM
1493	Himachal Pradesh	Himachal Pradesh	Himachal Pradesh	Himachal Pradesh	77.2336	31.9129	IND
1507	Sikkim	Sikkim	Sikkim	Sikkim	88.4745	27.5664	IND
1503	Nagaland	Nagaland	Nagaland	Nagaland	95.2543	26.8012	IND
1012422	Ninh Binh	Ninh Binh	Ninh Binh	Ninh Binh	105.902	20.222	VNM
1012425	Ha Nam	Ha Nam	Ha Nam	Ha Nam	105.967	20.5398	VNM
929	Yunnan Sheng	Yunnan Sheng	Yunnan Sheng	Yunnan Sheng	101.489	24.9734	CHN
914	Jiangxi Sheng	Jiangxi Sheng	Jiangxi Sheng	Jiangxi Sheng	115.712	27.623	CHN
905	Guizhou Sheng	Guizhou Sheng	Guizhou Sheng	Guizhou Sheng	106.872	26.8214	CHN
912	Hunan Sheng	Hunan Sheng	Hunan Sheng	Hunan Sheng	111.697	27.626	CHN
1012300	Shan State (North)	Shan State (North & East)			98.468	22.2146	MMR
1012363	Shan State (South)	Shan State (South)	Shan State (South)	Shan State (South)	97.5292	20.8509	MMR
1012431	Sagaing Division	Sagaing Division	Sagaing Division	Sagaing Division	95.3287	24.1626	MMR
1012432	Mandalay Division	Mandalay Division	Mandalay Division	Mandalay Division	95.9915	21.2117	MMR
1012305	Tuyen Quang	Tuyen Quang	Tuyen Quang	Tuyen Quang	105.268	22.1124	VNM
1012316	Dien Bien Phu	Dien Bien Phu	Dien Bien Phu	Dien Bien Phu	103.023	21.7084	VNM
1012322	Thai Nguyen	Thai Nguyen	Thai Nguyen	Thai Nguyen	105.823	21.6925	VNM
1012366	Lao Cai	Lao Cai	Lao Cai	Lao Cai	104.111	22.3658	VNM
1012375	Cao Bang	Cao Bang	Cao Bang	Cao Bang	106.085	22.7448	VNM
1012378	Bac Kan	Bac Kan	Bac Kan	Bac Kan	105.826	22.2613	VNM
1012434	Son La	Son La	Son La	Son La	104.071	21.1934	VNM
1012437	Yen Bai	Yen Bai	Yen Bai	Yen Bai	104.568	21.7767	VNM
1012358	Lang Son	Lang Son	Lang Son	Lang Son	106.62	21.8387	VNM
1012359	Lai Chau	Lai Chau	Lai Chau	Lai Chau	103.186	22.3186	VNM
1762	Phongsali	Phongsali	Phongsali	Phongsali	102.238	21.6553	LAO
1012453	Ha Giang	Ha Giang	Ha Giang	Ha Giang	104.977	22.7649	VNM
11119999	M/N Andaman+	M/N Andaman+	M/N Andaman+	Smith Island, Andamans	92.8094	12.4966	IND
11118888	Little Andaman	Little Andaman	Little Andaman	Little Andaman	92.4872	10.7002	IND
11117777	Car Nicobar	Car Nicobar	Car Nicobar	Car Nicobar	92.7759	9.17554	IND
11116666	Katchal+	Katchal/Teressa+	Katchal+	Katchal/Teressa+	93.3957	8.09821	IND
11115555	Little Nicobar	Little Nicobar	Little Nicobar	Little Nicobar	93.6844	7.33596	IND
11114444	Great Nicobar	Great Nicobar	Great Nicobar	Great Nicobar	93.8066	7.02568	IND
40	Brunei Darussalam	Brunei	Brunei Darussalam	Brunei	114.748	4.52109	BRN
1902	Sarawak	Sarawak	Sarawak	Sarawak	113.297	2.58974	MYS
37336	Labuan	Labuan	Labuan	Labuan	115.217	5.31408	MYS
22228888	Banggi	Banggi	Banggi	Banggi	117.133	7.24472	MYS
1901	Sabah	Sabah-	Sabah	Sabah-	117.126	5.33428	MYS
2665		Singapore			103.82	1.36113	SGP
1899	Perlis	Perlis	Perlis	Perlis	100.242	6.50174	MYS
22227777	Langkawi archipelago	Langkawi archipelago	Langkawi archipelago	Langkawi archipelago	99.7941	6.34718	MYS
22226666	Redang+	Redang+	Redang+	Redang+	102.9	5.8313	MYS
1897	Pahang	Pahang-	Pahang	Pahang-	102.543	3.7359	MYS
22225555	Tioman	Tioman	Tioman	Tioman	104.179	2.79231	MYS
2919	Trad	Trad	Trad	Trad	102.527	12.3435	THA
189	Palau	Palau	Palau	Palau	134.535	7.44415	PLW
33339999	Timor	Timor (whole island)	Timor	Timor (whole island)	125.101	-9.25481	TLS
1012337	Central	Central	Central	Central	147.621	-9.19575	PNG
1012303	East Sepik	East Sepik	East Sepik	East Sepik	143.17	-4.31055	PNG
1012317	Madang	Madang	Madang	Madang	145.279	-5.15742	PNG
1012331	Simbu	Simbu	Simbu	Simbu	144.918	-6.34097	PNG
1012335	Morobe	Morobe	Morobe	Morobe	146.837	-6.82554	PNG
1012338	Western	Western	Western	Western	142.061	-7.43166	PNG
1012371	Western Highlands	Western Highlands	Western Highlands	Western Highlands	144.413	-5.78198	PNG
1012381	Gulf	Gulf	Gulf	Gulf	144.798	-7.37762	PNG
1012384	NCD	NCD	NCD	NCD	147.21	-9.43745	PNG
1012407	West Sepik	West Sepik	West Sepik	West Sepik	141.712	-3.91816	PNG
1012445	Oro	Oro	Oro	Oro	148.246	-8.97278	PNG
1012312	Southern Highlands	Southern Highlands	Southern Highlands	Southern Highlands	143.267	-6.15864	PNG
1012360	Eastern Highlands	Eastern Highlands	Eastern Highlands	Eastern Highlands	145.606	-6.46909	PNG
1012413	Enga	Enga	Enga	Enga	143.464	-5.42665	PNG
1012353	East New Britain	East New Britain	East New Britain	East New Britain	151.651	-5.09039	PNG
1012339	West New Britain	West New Britain	West New Britain	West New Britain	149.846	-5.75487	PNG
1012368	Manus	Manus	Manus	Manus	146.985	-2.10537	PNG
1012382	North Solomons	North Solomons	North Solomons	North Solomons	155.262	-6.15965	PNG
1012383	New Ireland	New Ireland	New Ireland	New Ireland	151.941	-3.48797	PNG
1012449	Milne Bay	Milne Bay	Milne Bay	Milne Bay	150.694	-10.058	PNG
2736	Central	Central	Central	Central	80.7179	7.32414	LKA
2739	North Western	North Western	North Western	North Western	80.1101	7.78609	LKA
2743	Uva	Uva	Uva	Uva	81.2174	6.8832	LKA
2741	Sabaragamuwa	Sabaragamuwa	Sabaragamuwa	Sabaragamuwa	80.4913	6.76071	LKA
2742	Southern	Southern	Southern	Southern	80.7204	6.22124	LKA
2737	Eastern	Eastern	Eastern	Eastern	81.4093	7.74833	LKA
2744	Western	Western	Western	Western	80.0652	6.83753	LKA
2738	North Central	North Central	North Central	North Central	80.6787	8.26317	LKA
2740	Northern	Northern	Northern	Northern	80.3437	9.13703	LKA
12131401	Luzon	Luzon	Luzon	Luzon	121.425	15.9464	PHL
12131402	Batanes	Batanes	Batanes	Batanes	121.889	20.5466	PHL
12131403	Babuyan	Babuyan	Babuyan	Babuyan	121.611	19.1302	PHL
12131404	Polillo	Polillo	Polillo	Polillo	121.936	14.8741	PHL
12131405	Patnanongon	Patnanongon	Patnanongon	Patnanongon	122.183	14.7955	PHL
12131406	Lubang	Lubang	Lubang	Lubang	120.208	13.7773	PHL
12131407	Catanduanes	Catanduanes	Catanduanes	Catanduanes	124.238	13.7816	PHL
12131408	Mindoro	Mindoro	Mindoro	Mindoro	121.066	12.9575	PHL
12131409	Sibale	Sibale	Sibale	Sibale	121.707	12.9279	PHL
12131410	Marin Duque	Marin Duque	Marin Duque	Marin Duque	121.969	13.3879	PHL
12131411	Banton	Banton	Banton	Banton	122.067	12.9404	PHL
12131412	Simara	Simara	Simara	Simara	122.052	12.8071	PHL
12131413	Tablas	Tablas	Tablas	Tablas	122.042	12.4069	PHL
12131414	Romblon	Romblon	Romblon	Romblon	122.29	12.5404	PHL
12131415	Sibuyan	Sibuyan	Sibuyan	Sibuyan	122.575	12.4092	PHL
12131416	Burias	Burias	Burias	Burias	123.107	12.9791	PHL
12131417	Ticao	Ticao	Ticao	Ticao	123.694	12.5344	PHL
12131418	Masbate	Masbate	Masbate	Masbate	123.595	12.1827	PHL
12131419	Maripipi	Maripipi	Maripipi	Maripipi	124.322	11.7913	PHL
12131420	Visayas	Samar/Leyte+	Visayas	Samar/Leyte+	124.955	11.5316	PHL
12131421	Homonhon	Homonhon	Homonhon	Homonhon	125.734	10.7483	PHL
12131422	Camotes	Camotes	Camotes	Camotes	124.39	10.659	PHL
12131422	Camotes	Camotes	Camotes	Camotes	123.719	10.3131	PHL
12131423	Bantayan	Bantayan	Bantayan	Bantayan	123.742	11.2114	PHL
12131424	Siargao+	Siargao+	Siargao+	Siargao+	126.025	9.82196	PHL
12131425	Bohol	Bohol	Bohol	Bohol	124.193	9.84855	PHL
12131426	Camiguin	Camiguin	Camiguin	Camiguin	124.717	9.17141	PHL
12131427	Siqiujar	Siqiujar	Siqiujar	Siqiujar	123.589	9.18384	PHL
12131428	Negros	Negros	Negros	Negros	123.004	10.0289	PHL
12131429	Panay+	Panay+	Panay+	Panay+	122.447	11.1605	PHL
12131430	Busuanga+	Busuanga+	Busuanga+	Busuanga+	120.059	12.0232	PHL
12131431	Palawan	Palawan	Palawan	Palawan	118.575	9.73253	PHL
12131432	Balabac	Balabac	Balabac	Balabac	117.02	7.95894	PHL
12131433	Mindanao	Mindanao	Mindanao	Mindanao	124.835	7.68009	PHL
12131434	Balut+	Balut+	Balut+	Balut+	125.424	5.41963	PHL
12131435	Basilan+	Basilan+	Basilan+	Basilan+	122.028	6.58101	PHL
12131436	Sulu+	Sulu+	Sulu+	Sulu+	121.083	5.91203	PHL
12131437	Tawa Tawa+	Tawa Tawa+	Tawa Tawa+	Tawa Tawa+	120.058	5.16222	PHL
12131438	Sibutu+	Sibutu+	Sibutu+	Sibutu+	119.462	4.77698	PHL
12131439	Panguturan+	Panguturan+	Panguturan+	Panguturan+	120.582	6.29292	PHL
12131440	Mapun	Mapun	Mapun	Mapun	118.479	7.01039	PHL
22229999	Tiga	Tiga	Tiga	Tiga	115.653	5.72548	MYS
1894	Kuala Lumpur	Kuala Lumpur	Kuala Lumpur	Kuala Lumpur	101.69	3.14421	MYS
9879888	Butung+	Butung+	Butung+	Butung+	122.758	-5.05364	IDN
1013668	SULAWESI TENGGARA	SULAWESI TENGGARA (SE)	SULAWESI TENGGARA	SULAWESI TENGGARA (SE)	121.831	-3.79209	IDN
9879913	Kabaena	Kabaena	Kabaena	Kabaena	121.942	-5.26286	IDN
1013674	GORONTALO	GORONTALO	GORONTALO	GORONTALO	122.379	0.689868	IDN
9879899	Sula	Sula	Sula	Sula	125.156	-1.87464	IDN
1013685	KALIMANTAN SELATAN	KALIMANTAN SELATAN	KALIMANTAN SELATAN	KALIMANTAN SELATAN	115.429	-2.9955	IDN
1013687	KALIMANTAN TIMUR	KALIMANTAN TIMUR (east)	KALIMANTAN TIMUR	KALIMANTAN TIMUR (east)	116.37	1.32138	IDN
9879912	Peleng+	Peleng	Peleng+	Peleng	123.207	-1.44647	IDN
1013690	SULAWESI TENGAH	SULAWESI TENGAH (central)	SULAWESI TENGAH	SULAWESI TENGAH (central)	121.072	-0.95728	IDN
9879918	Batudaka+	Batudaka+	Batudaka+	Batudaka+	121.999	-0.386992	IDN
1013666	SULAWESI UTARA	SULAWESI UTARA (north)	SULAWESI UTARA	SULAWESI UTARA (north)	124.278	0.892768	IDN
1013667	KALIMANTAN TENGAH	KALIMANTAN TENGAH	KALIMANTAN TENGAH	KALIMANTAN TENGAH	113.416	-1.60052	IDN
1013689	SULAWESI SELATAN	SULAWESI SELATAN (south)	SULAWESI SELATAN	SULAWESI SELATAN (south)	120.156	-3.62942	IDN
1013692	SULAWESI BARAT	SULAWESI BARAT (west)	SULAWESI BARAT	SULAWESI BARAT (west)	119.338	-2.46167	IDN
1013695	KALIMANTAN BARAT	KALIMANTAN BARAT	KALIMANTAN BARAT	KALIMANTAN BARAT	111.125	-0.08571	IDN
1013663	JAWA TIMUR	JAWA TIMUR	JAWA TIMUR	JAWA TIMUR	112.682	-7.74199	IDN
1013664	PAPUA BARAT	PAPUA BARAT	PAPUA BARAT	PAPUA BARAT	133.091	-2.07914	IDN
9879901	Waigeo+	Waigeo+	Waigeo+	Waigeo+	130.805	-0.223796	IDN
9879904	Misod+	Misod+	Misod+	Misod+	130.148	-1.89333	IDN
9879876	Bintan+	Bintan+	Bintan+	Bintan+	104.286	0.470312	IDN
9879879	Natuna	Natuna	Natuna	Natuna	108.201	3.918	IDN
1013670	RIAU	RIAU	RIAU	RIAU	101.798	0.505862	IDN
1013671	NANGGROE ACEH DARUSALAM	NANGGROE ACEH DARUSALAM	NANGGROE ACEH DARUSALAM	NANGGROE ACEH DARUSALAM	96.9342	4.29021	IDN
9879878	BELITUNG	Belitung	BELITUNG	Belitung	107.859	-2.88225	IDN
9879877	BANGKA	Bangka	BANGKA	Bangka	106.008	-2.26841	IDN
9879900	Obi	Obi	Obi	Obi	127.735	-1.54413	IDN
9879898	Bacan+	Bacan+	Bacan+	Bacan+	127.455	-0.536369	IDN
9879897	Halmahera	Halmahera	Halmahera	Halmahera	128.003	0.864092	IDN
9879896	Morotai	Morotai	Morotai	Morotai	128.461	2.32004	IDN
9879893	Kepulauan Aru	Kepulauan Aru	Kepulauan Aru	Kepulauan Aru	134.445	-6.21311	IDN
9879892	Kepulauan Tanimbar	Kepulauan Tanimbar	Kepulauan Tanimbar	Kepulauan Tanimbar	131.36	-7.60892	IDN
9879905	Ceram	Ceram	Ceram	Ceram	129.348	-3.22523	IDN
9879891	Babar	Babar	Babar	Babar	129.72	-7.91356	IDN
9879908	Leti	Leti	Leti	Leti	127.934	-8.17895	IDN
9879889	Buru	Buru	Buru	Buru	126.633	-3.42891	IDN
9879890	Wetar	Wetar	Wetar	Wetar	126.302	-7.77925	IDN
1013680	JAWA BARAT	JAWA BARAT	JAWA BARAT	JAWA BARAT	107.602	-6.92036	IDN
1013681	SUMATERA UTARA	SUMATERA UTARA	SUMATERA UTARA	SUMATERA UTARA	99.1588	2.30072	IDN
9879874	Pagai+	Pagai+	Pagai+	Pagai+	100.226	-2.88816	IDN
1013682	SUMATERA BARAT	SUMATERA BARAT	SUMATERA BARAT	SUMATERA BARAT	100.65	-0.69265	IDN
9879883	Sumba	Sumba	Sumba	Sumba	119.952	-9.76064	IDN
9879885	Flores	Flores	Flores	Flores	121.898	-8.53462	IDN
1013684	BENGKULU	BENGKULU	BENGKULU	BENGKULU	102.388	-3.55609	IDN
9879875	Enggano	Enggano	Enggano	Enggano	102.24	-5.3851	IDN
1013686	JAWA TENGAH	JAWA TENGAH	JAWA TENGAH	JAWA TENGAH	110.205	-7.25928	IDN
9879880	Lombok	Lombok	Lombok	Lombok	116.332	-8.57648	IDN
9879882	Taliwang	Taliwang (Sumbawa)	Taliwang	Taliwang (Sumbawa)	117.867	-8.61713	IDN
9879895	Sangihe+	Sangihe+	Sangihe+	Sangihe+	125.51	3.30821	IDN
9879894	Taluad+	Talaud+	Taluad+	Talaud+	126.78	4.22061	IDN
1013669	DI YOGYAKARTA	DI YOGYAKARTA	DI YOGYAKARTA	DI YOGYAKARTA	110.448	-7.89366	IDN
1013672	JAMBI	JAMBI	JAMBI	JAMBI	102.723	-1.69775	IDN
1013673	LAMPUNG	LAMPUNG	LAMPUNG	LAMPUNG	105.021	-4.91428	IDN
1013676	DKI JAKARTA	DKI JAKARTA	DKI JAKARTA	DKI JAKARTA	106.839	-6.21004	IDN
1013678	BALI	BALI	BALI	BALI	115.132	-8.36689	IDN
1013688	BANTEN	BANTEN	BANTEN	BANTEN	106.122	-6.45468	IDN
1013693	SUMATERA SELATAN	SUMATERA SELATAN	SUMATERA SELATAN	SUMATERA SELATAN	104.176	-3.20553	IDN
1013694	PAPUA	PAPUA	PAPUA	PAPUA	138.707	-4.69498	IDN
9879903	Japen	Japen	Japen	Japen	136.207	-1.75323	IDN
9879902	Biak	Biak	Biak	Biak	135.88	-0.926177	IDN
9879871	Simeulue	Simeulue	Simeulue	Simeulue	96.0626	2.63065	IDN
9879872	Nias	Nias	Nias	Nias	97.5763	1.06072	IDN
987999	Pini	Pini	Pini	Pini	98.6846	0.12752	IDN
9879915	Tuangku	Tuangku	Tuangku	Tuangku	97.2268	2.13891	IDN
9879916	Tanahbala+	Tanahbala+	Tanahbala+	Tanahbala+	98.436	-0.312714	IDN
9879873	Siberut	Siberut	Siberut	Siberut	98.9176	-1.36382	IDN
9879906	Sipura	Sipura	Sipura	Sipura	99.6677	-2.19711	IDN
9879914	Jemaja+	Jemaja+	Jemaja+	Jemaja+	106.037	3.08252	IDN
9879917	Bawean	Bawean	Bawean	Bawean	112.65	-5.79507	IDN
9879881	Kangean Island	Kangean Island	Kangean Island	Kangean Island	115.455	-6.95312	IDN
9879884	Rinca+	Rintja/Kmodo	Rinca+	Rintja/Kmodo	119.54	-8.62222	IDN
9879907	Sawa	Sawa	Sawa	Sawa	121.87	-10.5269	IDN
9879886	Rote	Rote	Rote	Rote	123.138	-10.7148	IDN
9879909	Damar	Damar	Damar	Damar	128.611	-7.14098	IDN
9879910	Kai Besar+	Kai Besar	Kai Besar+	Kai Besar	132.899	-5.65768	IDN
9879911	Numfoor	Numfoor	Numfoor	Numfoor	134.893	-1.02617	IDN
9879887	Selayar	Selayar	Selayar	Selayar	120.475	-6.10499	IDN
794	Kampong Chhnang	Kampong Chhnang	Kampong Chhnang	Kampong Chhnang	104.559	12.1662	KHM
796	Kampong Thom	Kampong Thom	Kampong Thom	Kampong Thom	105.049	12.8223	KHM
809	Pursat	Pursat	Pursat	Pursat	103.636	12.3652	KHM
811	Siemreap	Siemreap	Siemreap	Siemreap	104.03	13.5317	KHM
792	Battambang	Battambang	Battambang	Battambang	103.101	12.9795	KMH
70080	Puducherry	Puducherry	Puducherry	Puducherry	78.865	11.8827	IND
70074	Chandigarh	Chandigarh	Chandigarh	Chandigarh	76.7683	30.7338	IND
2154	Far Western	Far Western	Far Western	Far Western	80.9421	29.325	NPL
2153	Eastern	Eastern	Eastern	Eastern	87.2162	27.1647	NPL
2156	Western	Western	Western	Western	83.8715	28.2439	NPL
2152	Central	Central	Central	Central	85.4613	27.5028	NPL
2155	Mid Western	Mid Western	Mid Western	Mid Western	82.2884	28.972	NPL
1496	Lakshadweep	Lakshadweep	Lakshadweep	Lakshadweep	72.9396	10.4513	IND
629	Paro	Paro	Paro	Paro	89.3743	27.4766	BTN
622	Bumthang	Bumthang	Bumthang	Bumthang	90.7395	27.6879	BTN
641	Zhemgang	Zhemgang	Zhemgang	Zhemgang	90.876	27.0786	BTN
634	Sarpang	Sarpang	Sarpang	Sarpang	90.3954	26.9198	BTN
632	Samdrup-Jonkha	Samdrup-Jonkha	Samdrup-Jonkha	Samdrup-Jonkha	91.6859	26.951	BTN
640	Wangdue-Phodrang	Wangdue-Phodrang	Wangdue-Phodrang	Wangdue-Phodrang	90.1628	27.515	BTN
627	Lhuentse	Lhuentse	Lhuentse	Lhuentse	91.1481	27.731	BTN
623	Chhukha	Chhukha	Chhukha	Chhukha	89.5581	26.98	BTN
628	Mongar	Mongar	Mongar	Mongar	91.2247	27.2539	BTN
638	Trongsa	Trongsa	Trongsa	Trongsa	90.5034	27.3962	BTN
624	Dagana	Dagana	Dagana	Dagana	89.8753	27.0481	BTN
631	Punakha	Punakha	Punakha	Punakha	89.8687	27.6471	BTN
630	Pemagatshel	Pemagatshel	Pemagatshel	Pemagatshel	91.366	27.0119	BTN
633	Samtse	Samtse	Samtse	Samtse	89.0892	27.0284	BTN
637	Trashigang	Trashigang	Trashigang	Trashigang	91.7447	27.2687	BTN
625	Gasa	Gasa	Gasa	Gasa	89.9096	27.98	BTN
636	Trashi Yangtse	Trashi Yangtse	Trashi Yangtse	Trashi Yangtse	91.5028	27.6472	BTN
635	Thimphu	Thimphu	Thimphu	Thimphu	89.5529	27.5822	BTN
639	Tsirang	Tsirang	Tsirang	Tsirang	90.1566	27.0202	BTN
626	Ha	Ha	Ha	Ha	89.2161	27.3009	BTN
